# Supplementary material for: Characterization of Human Cytomegalovirus (HCMV) Long Non-Coding RNA1.2 During Lytic Replication
Source: Viruses. 2025 Jan 23;17(2):149. doi: 10.3390/v17020149 (PMC11860937; doi:10.3390/v17020149)
Supplement: Supplementary file 1 [file viruses-17-00149-s001.zip]

Archive with 1 entries (1 files):
- viruses-3431642-supplementary.xlsx
