# Supplementary material for: Characterization of Human Cytomegalovirus (HCMV) Long Non-Coding RNA1.2 During Lytic Replication
Source: Viruses. 2025 Jan 23;17(2):149. doi: 10.3390/v17020149 (PMC11860937; doi:10.3390/v17020149)
Supplement: Supplementary file 1 [file viruses-17-00149-s001.zip › viruses-3431642-supplementary.xlsx]

## Sheet: RNA1.2 proteomics
					Total Spectrum Count	Total Spectrum Count	Total Spectrum Count	Total Spectrum Count	Total Spectrum Count	Total Spectrum Count	Total Spectrum Count	Total Spectrum Count
#	Identified Proteins (542)	Accession Number	Alternate ID	Molecular Weight	Mock_non-biotin-1.2 (1)	Mock_non-biotin-1.2 (2)	Mock_biotin-1.2 (1)	Mock_biotin-1.2 (2)	TB40e_non-biotin-1.2 (3)	TB40e_non-biotin-1.2 (4)	TB40e_biotin-1.2 (3)	TB40e_biotin-1.2 (4)
1	Vimentin OS=Homo sapiens OX=9606 GN=VIM PE=1 SV=4	VIME_HUMAN	VIM	54 kDa	74	27	131	96	56	34	139	142
2	Plectin OS=Homo sapiens OX=9606 GN=PLEC PE=1 SV=3	PLEC_HUMAN	PLEC	532 kDa	36	1	119	99	27	2	127	126
3	Actin, cytoplasmic 1 OS=Homo sapiens OX=9606 GN=ACTB PE=1 SV=1	ACTB_HUMAN (+2)	ACTB	42 kDa	51	60	54	58	57	63	68	50
4	sp|ALBU_BOVIN|	sp|ALBU_BOVIN|		69 kDa	86	33	46	40	64	47	44	82
5	Myosin, heavy polypeptide 9, non-muscle, isoform CRA_a OS=Homo sapiens OX=9606 GN=MYH9 PE=3 SV=1	A0A024R1N1_HUMAN	MYH9	227 kDa	34	20	86	50	23	25	100	63
6	Actin, alpha cardiac muscle 1 OS=Homo sapiens OX=9606 GN=ACTC1 PE=1 SV=1	ACTC_HUMAN	ACTC1	42 kDa	46	57	52	56	52	61	65	47
7	Filamin-A OS=Homo sapiens OX=9606 GN=FLNA PE=1 SV=4	FLNA_HUMAN	FLNA	281 kDa	26	12	56	47	21	23	46	51
8	Keratin 1 OS=Homo sapiens OX=9606 GN=KRT1 PE=3 SV=1	H6VRF8_HUMAN (+3)	KRT1	66 kDa	44	31	31	42	38	43	32	47
9	Collagen, type VI, alpha 3 OS=Homo sapiens OX=9606 GN=COL6A3 PE=2 SV=1	D9ZGF2_HUMAN	COL6A3	344 kDa	18	0	57	35	1	6	33	63
10	Keratin, type II cytoskeletal 2 epidermal OS=Homo sapiens OX=9606 GN=KRT2 PE=1 SV=2	K22E_HUMAN (+1)	KRT2	65 kDa	37	20	24	35	32	29	26	33
11	Filamin-C OS=Homo sapiens OX=9606 GN=FLNC PE=1 SV=3	FLNC_HUMAN	FLNC	291 kDa	20	4	47	30	7	13	32	41
12	HCG1991735, isoform CRA_a OS=Homo sapiens OX=9606 GN=hCG_1991735 PE=4 SV=1	A0A024RC65_HUMAN	hCG_1991735	189 kDa	7	0	46	33	4	3	38	51
13	Epididymis secretory sperm binding protein OS=Homo sapiens OX=9606 PE=2 SV=1	A0A384MQX1_HUMAN		74 kDa	15	14	30	27	12	17	33	30
14	Keratin, type I cytoskeletal 10 OS=Homo sapiens OX=9606 GN=KRT10 PE=1 SV=6	K1C10_HUMAN (+1)	KRT10	59 kDa	26	14	20	19	19	22	16	23
15	Fibronectin 1, isoform CRA_n OS=Homo sapiens OX=9606 GN=FN1 PE=4 SV=1	A0A024R462_HUMAN	FN1	259 kDa	20	1	34	30	4	9	21	47
16	Keratin, type I cytoskeletal 9 OS=Homo sapiens OX=9606 GN=KRT9 PE=1 SV=3	K1C9_HUMAN	KRT9	62 kDa	15	12	16	17	15	21	13	19
17	Keratin, type II cytoskeletal 5 OS=Homo sapiens OX=9606 GN=KRT5 PE=1 SV=3	K2C5_HUMAN	KRT5	62 kDa	28	10	9	18	16	21	9	12
18	Myosin-10 OS=Homo sapiens OX=9606 GN=MYH10 PE=1 SV=3	MYH10_HUMAN	MYH10	229 kDa	4	0	35	25	1	2	40	32
19	Keratin, type II cytoskeletal 6C OS=Homo sapiens OX=9606 GN=KRT6C PE=1 SV=3	K2C6C_HUMAN	KRT6C	60 kDa	20	16	6	17	12	21	9	15
20	Keratin, type I cytoskeletal 16 OS=Homo sapiens OX=9606 GN=KRT16 PE=1 SV=4	K1C16_HUMAN	KRT16	51 kDa	24	22	8	23	10	20	10	15
21	Keratin, type I cytoskeletal 14 OS=Homo sapiens OX=9606 GN=KRT14 PE=1 SV=4	K1C14_HUMAN	KRT14	52 kDa	19	22	9	19	14	17	10	14
22	Epididymis luminal protein 33 OS=Homo sapiens OX=9606 GN=HEL-S-72p PE=2 SV=1	V9HW22_HUMAN	HEL-S-72p	71 kDa	18	8	20	18	14	15	16	20
23	Tubulin beta chain OS=Homo sapiens OX=9606 GN=TUBB PE=1 SV=2	TBB5_HUMAN	TUBB	50 kDa	11	6	25	14	9	13	18	20
24	Tubulin beta-2A chain OS=Homo sapiens OX=9606 GN=TUBB2A PE=1 SV=1	TBB2A_HUMAN	TUBB2A	50 kDa	9	6	25	13	7	12	15	18
25	Tubulin beta chain OS=Homo sapiens OX=9606 GN=TUBB2C PE=2 SV=1	Q8IZ29_HUMAN (+1)	TUBB2C	50 kDa	9	5	26	15	7	11	16	21
26	Pyruvate kinase OS=Homo sapiens OX=9606 GN=HEL-S-30 PE=2 SV=1	V9HWB8_HUMAN	HEL-S-30	58 kDa	14	7	22	13	10	13	15	18
27	Nestin, isoform CRA_c OS=Homo sapiens OX=9606 GN=NES PE=3 SV=1	D3DVC4_HUMAN	NES	177 kDa	13	0	29	6	2	0	22	24
28	Albumin (Fragment) OS=Homo sapiens OX=9606 PE=2 SV=1	F6KPG5_HUMAN (+1)		67 kDa	15	9	11	9	15	16	10	8
29	Keratin, type I cytoskeletal 17 OS=Homo sapiens OX=9606 GN=KRT17 PE=1 SV=2	K1C17_HUMAN	KRT17	48 kDa	14	25	4	11	9	13	5	10
30	Cytoplasmic dynein 1 heavy chain 1 OS=Homo sapiens OX=9606 GN=DYNC1H1 PE=1 SV=5	DYHC1_HUMAN	DYNC1H1	532 kDa	3	5	27	7	0	3	8	12
31	Tubulin alpha chain OS=Homo sapiens OX=9606 PE=2 SV=1	B3KPS3_HUMAN (+1)		46 kDa	9	5	9	6	7	7	9	17
32	Heat shock protein 90kDa alpha (Cytosolic), class B member 1, isoform CRA_a OS=Homo sapiens OX=9606 GN=HSP90AB1 PE=3 SV=1	A0A024RD80_HUMAN	HSP90AB1	83 kDa	15	6	8	8	9	5	9	9
33	Clathrin heavy chain OS=Homo sapiens OX=9606 GN=CLTC PE=1 SV=1	A0A087WVQ6_HUMAN (+1)	CLTC	192 kDa	11	6	16	12	8	7	17	14
34	Heterogeneous nuclear ribonucleoprotein M OS=Homo sapiens OX=9606 GN=HNRNPM PE=1 SV=3	HNRPM_HUMAN	HNRNPM	78 kDa	3	2	15	15	2	1	13	14
35	High density lipoprotein binding protein (Vigilin), isoform CRA_a OS=Homo sapiens OX=9606 GN=HDLBP PE=1 SV=1	A0A024R4E5_HUMAN	HDLBP	141 kDa	0	0	24	16	0	0	21	23
36	Cytoskeleton-associated protein 4, isoform CRA_c OS=Homo sapiens OX=9606 GN=CKAP4 PE=4 SV=1	A0A024RBH2_HUMAN	CKAP4	66 kDa	3	0	23	19	0	1	15	22
37	Fatty acid synthase OS=Homo sapiens OX=9606 GN=FASN PE=1 SV=3	FAS_HUMAN	FASN	273 kDa	3	2	28	12	3	4	19	12
38	Desmoplakin OS=Homo sapiens OX=9606 GN=DSP PE=1 SV=3	DESP_HUMAN	DSP	332 kDa	14	14	0	9	3	10	0	0
39	Talin-1 OS=Homo sapiens OX=9606 GN=TLN1 PE=2 SV=1	A0A1S5UZ07_HUMAN (+1)	TLN1	271 kDa	7	3	17	11	4	8	15	9
40	Epididymis secretory sperm binding protein Li 89n OS=Homo sapiens OX=9606 GN=HEL-S-89n PE=2 SV=1	V9HWB4_HUMAN	HEL-S-89n	72 kDa	11	7	12	11	10	11	10	12
41	Epididymis luminal secretory protein 52 OS=Homo sapiens OX=9606 GN=EL52 PE=2 SV=1	K9JA46_HUMAN	EL52	85 kDa	10	6	8	5	7	7	8	6
42	Epididymis secretory sperm binding protein OS=Homo sapiens OX=9606 GN=TRA1 PE=2 SV=1	Q5CAQ5_HUMAN (+1)	TRA1	92 kDa	12	8	7	7	7	7	10	9
43	Alpha-enolase OS=Homo sapiens OX=9606 GN=ENO1 PE=1 SV=2	ENOA_HUMAN	ENO1	47 kDa	13	2	12	6	5	6	9	7
44	sp|P07355|ANXA2_HUMAN Annexin A2 OS=Homo sapiens OX=9606 GN=ANXA2 PE=1 SV=2	sp|P07355|ANXA2_HUMANAnnexin A2 OS=Homo sapiens OX=9606 GN=ANXA2 PE=1 SV=2		?	10	8	10	9	10	9	12	8
45	ATP-dependent RNA helicase A OS=Homo sapiens OX=9606 GN=DHX9 PE=1 SV=4	DHX9_HUMAN	DHX9	141 kDa	1	0	20	13	0	0	13	19
46	DNA-dependent protein kinase catalytic subunit OS=Homo sapiens OX=9606 GN=PRKDC PE=1 SV=3	PRKDC_HUMAN	PRKDC	469 kDa	1	0	18	10	0	0	11	10
47	Mutant desmin OS=Homo sapiens OX=9606 PE=2 SV=1	A5Z217_HUMAN (+4)		54 kDa	0	0	10	0	0	0	11	13
48	Nucleolin, isoform CRA_b OS=Homo sapiens OX=9606 GN=NCL PE=4 SV=1	A0A024R4A0_HUMAN	NCL	77 kDa	5	3	11	8	3	4	11	11
49	cDNA FLJ54552, highly similar to Heterogeneous nuclear ribonucleoprotein K OS=Homo sapiens OX=9606 PE=2 SV=1	B4DUQ1_HUMAN		49 kDa	8	4	16	9	3	6	11	16
50	Neuroblast differentiation-associated protein AHNAK OS=Homo sapiens OX=9606 GN=AHNAK PE=1 SV=2	AHNK_HUMAN	AHNAK	629 kDa	5	3	8	9	4	7	7	10
51	ATP-dependent RNA helicase DDX3X OS=Homo sapiens OX=9606 GN=DDX3X PE=1 SV=1	A0A0D9SF53_HUMAN (+10)	DDX3X	81 kDa	3	0	18	11	1	2	12	14
52	Keratin, type II cytoskeletal 75 OS=Homo sapiens OX=9606 GN=KRT75 PE=1 SV=2	K2C75_HUMAN	KRT75	60 kDa	0	11	0	8	0	7	0	0
53	Probable ATP-dependent RNA helicase DDX5 OS=Homo sapiens OX=9606 GN=DDX5 PE=1 SV=1	DDX5_HUMAN	DDX5	69 kDa	2	2	18	11	1	2	11	13
54	Tubulin beta-6 chain OS=Homo sapiens OX=9606 GN=TUBB6 PE=1 SV=1	TBB6_HUMAN	TUBB6	50 kDa	5	1	18	10	4	6	8	9
55	Alpha-2-macroglobulin OS=Homo sapiens OX=9606 GN=A2M PE=1 SV=3	A2MG_HUMAN	A2M	163 kDa	12	7	4	5	7	12	8	2
56	EMILIN-1 OS=Homo sapiens OX=9606 GN=EMILIN1 PE=1 SV=3	EMIL1_HUMAN	EMILIN1	107 kDa	3	0	12	12	0	1	8	12
57	Heterogeneous nuclear ribonucleoprotein U OS=Homo sapiens OX=9606 GN=HNRNPU PE=1 SV=6	HNRPU_HUMAN	HNRNPU	91 kDa	0	1	14	8	0	0	7	16
58	sp|TRYP_PIG|	sp|TRYP_PIG|		24 kDa	6	2	6	4	7	3	4	14
59	Filamin B, beta (Actin binding protein 278), isoform CRA_a OS=Homo sapiens OX=9606 GN=FLNB PE=4 SV=1	A0A024R321_HUMAN (+1)	FLNB	280 kDa	6	2	15	3	3	8	8	7
60	Keratin, type II cytoskeletal 3 OS=Homo sapiens OX=9606 GN=KRT3 PE=1 SV=3	K2C3_HUMAN	KRT3	64 kDa	0	6	0	9	4	7	0	0
61	sp|P11940|PABP1_HUMAN Polyadenylate-binding protein 1 OS=Homo sapiens OX=9606 GN=PABPC1 PE=1 SV=2	sp|P11940|PABP1_HUMANPolyadenylate-binding protein 1 OS=Homo sapiens OX=9606 GN=PABPC1 PE=1 SV=2		?	2	0	16	10	1	1	12	13
62	Epididymis secretory sperm binding protein OS=Homo sapiens OX=9606 PE=2 SV=1	A0A384MDP3_HUMAN		109 kDa	5	0	10	8	0	0	12	13
63	Elongation factor 2 OS=Homo sapiens OX=9606 GN=EEF2 PE=1 SV=4	EF2_HUMAN	EEF2	95 kDa	8	4	9	8	2	5	7	4
64	40S ribosomal protein S9 OS=Homo sapiens OX=9606 GN=RPS9 PE=1 SV=1	A0A024R4M0_HUMAN	RPS9	23 kDa	1	2	7	7	1	1	6	6
65	Coatomer subunit alpha OS=Homo sapiens OX=9606 GN=COPA PE=1 SV=2	COPA_HUMAN	COPA	138 kDa	1	0	12	10	0	1	11	7
66	cDNA FLJ78244, highly similar to Homo sapiens eukaryotic translation initiation factor 4A, isoform 1 (EIF4A1), mRNA OS=Homo sapiens OX=9606 PE=2 SV=1	A8K7F6_HUMAN (+1)		46 kDa	4	4	7	3	1	7	7	3
67	cDNA FLJ60424, highly similar to Junction plakoglobin OS=Homo sapiens OX=9606 PE=2 SV=1	B4DE59_HUMAN		63 kDa	9	10	3	7	6	7	4	3
68	Epididymis luminal protein 4 OS=Homo sapiens OX=9606 GN=YWHAZ PE=2 SV=1	D0PNI1_HUMAN	YWHAZ	28 kDa	7	5	6	6	4	4	6	4
69	Unconventional myosin-Ic OS=Homo sapiens OX=9606 GN=MYO1C PE=1 SV=4	MYO1C_HUMAN	MYO1C	122 kDa	0	0	10	10	0	0	6	13
70	Pre-mRNA-processing-splicing factor 8 OS=Homo sapiens OX=9606 GN=PRPF8 PE=1 SV=2	PRP8_HUMAN	PRPF8	274 kDa	2	0	11	10	1	1	7	9
71	Probable ATP-dependent RNA helicase DDX17 OS=Homo sapiens OX=9606 GN=DDX17 PE=1 SV=2	DDX17_HUMAN	DDX17	80 kDa	0	1	15	11	0	0	12	10
72	Protein disulfide-isomerase OS=Homo sapiens OX=9606 PE=2 SV=1	B3KQT9_HUMAN (+1)		54 kDa	9	4	5	4	5	7	7	4
73	Moesin OS=Homo sapiens OX=9606 GN=MSN PE=1 SV=3	MOES_HUMAN	MSN	68 kDa	4	1	4	5	1	5	10	7
74	Actinin alpha 4 isoform 1 (Fragment) OS=Homo sapiens OX=9606 GN=ACTN4 PE=2 SV=1	A0A0S2Z3G9_HUMAN	ACTN4	105 kDa	7	6	5	3	5	7	5	4
75	Elongation factor 1-alpha (Fragment) OS=Homo sapiens OX=9606 PE=2 SV=1	Q53GE9_HUMAN		50 kDa	6	5	6	7	5	4	6	7
76	cDNA FLJ77849, highly similar to Homo sapiens keratin, hair, basic, 6 (monilethrix) (KRTHB6), mRNA OS=Homo sapiens OX=9606 PE=2 SV=1	A8K872_HUMAN (+2)		53 kDa	0	8	0	12	1	11	0	0
77	Ribosomal protein S3 variant (Fragment) OS=Homo sapiens OX=9606 PE=2 SV=1	Q53G83_HUMAN (+1)		27 kDa	3	2	9	7	1	3	6	7
78	Heterogeneous nuclear ribonucleoproteins A2/B1 OS=Homo sapiens OX=9606 GN=HNRNPA2B1 PE=1 SV=2	ROA2_HUMAN	HNRNPA2B1	37 kDa	4	0	8	7	1	2	8	10
79	p180/ribosome receptor OS=Homo sapiens OX=9606 GN=RRBP1 PE=2 SV=2	A7BI36_HUMAN	RRBP1	166 kDa	0	0	18	9	0	0	6	15
80	Hornerin OS=Homo sapiens OX=9606 GN=HRNR PE=1 SV=2	HORN_HUMAN	HRNR	282 kDa	8	3	4	13	5	4	2	7
81	sp|KRHB5_HUMAN|	sp|KRHB5_HUMAN|		56 kDa	0	5	0	9	1	12	0	0
82	Tropomyosin alpha-4 chain OS=Homo sapiens OX=9606 GN=TPM4 PE=1 SV=3	TPM4_HUMAN	TPM4	29 kDa	5	7	4	6	5	7	9	3
83	Actinin, alpha 1, isoform CRA_a OS=Homo sapiens OX=9606 GN=ACTN1 PE=2 SV=1	A0A024R694_HUMAN	ACTN1	103 kDa	8	4	4	4	4	8	4	5
84	40S ribosomal protein S3a OS=Homo sapiens OX=9606 GN=RPS3A PE=2 SV=1	Q6NXR8_HUMAN (+1)	RPS3A	30 kDa	1	0	6	6	2	1	6	10
85	cDNA, FLJ93632, highly similar to Homo sapiens heterogeneous nuclear ribonucleoprotein R (HNRPR), mRNA OS=Homo sapiens OX=9606 PE=2 SV=1	B2R7W4_HUMAN (+1)		71 kDa	0	0	13	7	0	0	11	10
86	Tropomyosin 3 isoform 1 (Fragment) OS=Homo sapiens OX=9606 GN=TPM3 PE=2 SV=1	A0A0S2Z4G4_HUMAN (+1)	TPM3	29 kDa	5	3	4	3	4	4	5	4
87	Epididymis luminal protein 2 OS=Homo sapiens OX=9606 GN=HEL2 PE=1 SV=1	V9HW98_HUMAN	HEL2	29 kDa	1	4	4	5	1	3	3	2
88	TNC variant protein (Fragment) OS=Homo sapiens OX=9606 GN=TNC variant protein PE=2 SV=1	Q4LE33_HUMAN	TNC	244 kDa	1	1	7	6	0	4	1	21
89	Keratin, type II cytoskeletal 1b OS=Homo sapiens OX=9606 GN=KRT77 PE=2 SV=3	K2C1B_HUMAN	KRT77	62 kDa	9	2	0	5	3	11	0	5
90	Collagen alpha-1(VI) chain OS=Homo sapiens OX=9606 GN=COL6A1 PE=1 SV=1	A0A087X0S5_HUMAN (+1)	COL6A1	108 kDa	3	0	10	3	0	2	3	11
91	sp|P54652|HSP72_HUMAN Heat shock-related 70 kDa protein 2 OS=Homo sapiens OX=9606 GN=HSPA2 PE=1 SV=1	sp|P54652|HSP72_HUMANHeat shock-related 70 kDa protein 2 OS=Homo sapiens OX=9606 GN=HSPA2 PE=1 SV=1		?	7	0	9	7	0	5	8	8
92	Nuclease-sensitive element-binding protein 1 OS=Homo sapiens OX=9606 GN=YBX1 PE=1 SV=3	YBOX1_HUMAN	YBX1	36 kDa	0	0	16	11	0	1	12	11
93	NF110b OS=Homo sapiens OX=9606 PE=2 SV=1	F4ZW66_HUMAN		96 kDa	0	0	10	9	0	0	10	9
94	cDNA, FLJ94136, highly similar to Homo sapiens synaptotagmin binding, cytoplasmic RNA interacting protein (SYNCRIP), mRNA OS=Homo sapiens OX=9606 PE=2 SV=1	B2R8Z8_HUMAN (+1)		70 kDa	0	0	14	10	0	0	9	12
95	Keratin, type II cytoskeletal 7 OS=Homo sapiens OX=9606 GN=KRT7 PE=1 SV=5	K2C7_HUMAN	KRT7	51 kDa	0	3	5	0	0	0	0	6
96	Collagen alpha-1(XII) chain OS=Homo sapiens OX=9606 GN=COL12A1 PE=1 SV=1	D6RGG3_HUMAN	COL12A1	333 kDa	0	0	0	22	0	0	23	0
97	cDNA FLJ53691, highly similar to Serotransferrin OS=Homo sapiens OX=9606 PE=2 SV=1	B4E1B2_HUMAN (+4)		75 kDa	8	7	3	3	8	7	3	2
98	Epididymis tissue sperm binding protein Li 14m OS=Homo sapiens OX=9606 PE=2 SV=1	E9KL44_HUMAN (+1)		83 kDa	1	1	14	9	0	1	8	8
99	Trifunctional enzyme subunit beta, mitochondrial OS=Homo sapiens OX=9606 GN=HADHB PE=1 SV=3	ECHB_HUMAN	HADHB	51 kDa	2	0	11	9	0	0	8	12
100	Staphylococcal nuclease domain-containing protein OS=Homo sapiens OX=9606 PE=2 SV=1	B2R5U1_HUMAN (+2)		100 kDa	0	0	11	12	0	1	8	13
101	sp|K2M3_SHEEP|	sp|K2M3_SHEEP|		55 kDa	0	5	0	7	0	14	0	0
102	sp|ANXA5_HUMAN|	sp|ANXA5_HUMAN| (+1)		36 kDa	8	5	2	2	5	7	2	2
103	Histone H4 OS=Homo sapiens OX=9606 GN=HIST1H4L PE=2 SV=1	B2R4R0_HUMAN	HIST1H4L	11 kDa	4	2	9	8	2	2	8	7
104	Vinculin, isoform CRA_c OS=Homo sapiens OX=9606 GN=VCL PE=4 SV=1	A0A024QZN4_HUMAN (+2)	VCL	117 kDa	5	4	4	6	4	6	5	1
105	Junction plakoglobin, isoform CRA_a OS=Homo sapiens OX=9606 GN=JUP PE=4 SV=1	A0A024R1X8_HUMAN (+1)	JUP	82 kDa	5	8	0	5	4	4	1	0
106	Epididymis secretory sperm binding protein OS=Homo sapiens OX=9606 PE=2 SV=1	A0A384N6C7_HUMAN (+2)		64 kDa	0	0	12	5	0	0	8	12
107	Heat shock 70 kDa protein 1B OS=Homo sapiens OX=9606 GN=HSPA1B PE=1 SV=1	A0A0G2JIW1_HUMAN (+1)	HSPA1B	70 kDa	6	3	11	2	2	2	7	8
108	Complement C3 OS=Homo sapiens OX=9606 GN=C3 PE=1 SV=2	CO3_HUMAN	C3	187 kDa	5	7	1	5	8	6	4	1
109	Heterogeneous nuclear ribonucleoprotein A1, isoform CRA_b OS=Homo sapiens OX=9606 GN=HNRPA1 PE=4 SV=1	A0A024RAZ7_HUMAN (+2)	HNRPA1	39 kDa	1	1	7	7	0	1	6	9
110	Transitional endoplasmic reticulum ATPase OS=Homo sapiens OX=9606 GN=VCP PE=1 SV=4	TERA_HUMAN	VCP	89 kDa	6	3	6	3	3	6	6	2
111	Tropomyosin 1 (Alpha) isoform 4 OS=Homo sapiens OX=9606 GN=TPM1 PE=3 SV=1	D9YZV5_HUMAN	TPM1	33 kDa	6	5	2	3	5	6	6	4
112	Kinesin-1 heavy chain OS=Homo sapiens OX=9606 GN=KIF5B PE=1 SV=1	KINH_HUMAN	KIF5B	110 kDa	0	0	15	10	0	0	8	9
113	Insulin-like growth factor 2 mRNA-binding protein 2 OS=Homo sapiens OX=9606 GN=IGF2BP2 PE=1 SV=1	F8W930_HUMAN (+1)	IGF2BP2	67 kDa	0	0	12	5	0	0	8	11
114	60S ribosomal protein L5 OS=Homo sapiens OX=9606 GN=RPL5 PE=1 SV=3	RL5_HUMAN	RPL5	34 kDa	0	0	7	6	0	0	9	6
115	Keratin, type II cuticular Hb4 OS=Homo sapiens OX=9606 GN=KRT84 PE=2 SV=2	KRT84_HUMAN (+1)	KRT84	65 kDa	0	0	0	8	0	0	1	2
116	Fructose-bisphosphate aldolase OS=Homo sapiens OX=9606 GN=ALDOA PE=1 SV=1	J3KPS3_HUMAN (+1)	ALDOA	40 kDa	5	5	6	4	5	5	6	3
117	ATP synthase subunit alpha, mitochondrial OS=Homo sapiens OX=9606 GN=ATP5F1A PE=1 SV=1	ATPA_HUMAN	ATP5F1A	60 kDa	3	2	7	4	1	3	5	5
118	Epididymis secretory protein Li 273 OS=Homo sapiens OX=9606 GN=HEL-S-273 PE=2 SV=1	V9HW25_HUMAN	HEL-S-273	33 kDa	4	5	4	5	4	4	10	4
119	LIM domain only 7 protein OS=Homo sapiens OX=9606 GN=LMO7 PE=2 SV=1	F8J2B5_HUMAN (+1)	LMO7	186 kDa	0	0	11	2	0	0	3	11
120	L-lactate dehydrogenase A chain OS=Homo sapiens OX=9606 GN=LDHA PE=1 SV=2	LDHA_HUMAN	LDHA	37 kDa	6	4	3	4	4	4	5	6
121	Dihydropyrimidinase-like 2 variant (Fragment) OS=Homo sapiens OX=9606 PE=2 SV=1	Q59GB4_HUMAN		68 kDa	4	3	6	5	5	2	6	3
122	Myosin light polypeptide 6 OS=Homo sapiens OX=9606 GN=MYL6 PE=1 SV=1	F8W1R7_HUMAN (+4)	MYL6	16 kDa	6	1	6	6	4	3	6	7
123	Glyceraldehyde-3-phosphate dehydrogenase OS=Homo sapiens OX=9606 GN=GAPDH PE=1 SV=3	G3P_HUMAN	GAPDH	36 kDa	9	1	3	5	3	3	4	6
124	Keratin, type II cytoskeletal 71 OS=Homo sapiens OX=9606 GN=KRT71 PE=1 SV=3	K2C71_HUMAN	KRT71	57 kDa	8	5	2	6	2	7	2	1
125	Unconventional myosin-Id OS=Homo sapiens OX=9606 GN=MYO1D PE=1 SV=2	MYO1D_HUMAN	MYO1D	116 kDa	0	0	3	6	0	0	6	5
126	Thrombospondin-1 OS=Homo sapiens OX=9606 GN=THBS1 PE=1 SV=2	TSP1_HUMAN	THBS1	129 kDa	0	0	6	6	0	0	6	12
127	Nuclear mitotic apparatus protein 1, isoform CRA_a OS=Homo sapiens OX=9606 GN=NUMA1 PE=4 SV=1	A0A024R5M9_HUMAN	NUMA1	237 kDa	0	0	12	5	0	0	6	8
128	UPF1 regulator of nonsense transcripts homolog (Yeast), isoform CRA_b OS=Homo sapiens OX=9606 GN=UPF1 PE=4 SV=1	A0A024R7L5_HUMAN (+1)	UPF1	123 kDa	0	0	9	7	0	0	6	3
129	Autoantigen La (Fragment) OS=Homo sapiens OX=9606 GN=SSB PE=2 SV=1	B5BUB5_HUMAN (+1)	SSB	47 kDa	2	0	6	8	0	0	6	10
130	Ribosomal protein S19 (Fragment) OS=Homo sapiens OX=9606 PE=2 SV=1	Q8WVX7_HUMAN (+1)		17 kDa	3	1	5	6	3	2	4	5
131	Non-POU domain containing octamer-binding isoform 1 (Fragment) OS=Homo sapiens OX=9606 GN=NONO PE=2 SV=1	A0A0S2Z4Z9_HUMAN (+1)	NONO	54 kDa	1	0	7	5	1	0	4	8
132	ACLY variant protein (Fragment) OS=Homo sapiens OX=9606 GN=ACLY variant protein PE=2 SV=1	Q4LE36_HUMAN	ACLY	125 kDa	0	0	11	5	0	0	8	5
133	Heparan sulfate proteoglycan 2 (Perlecan), isoform CRA_b OS=Homo sapiens OX=9606 GN=HSPG2 PE=4 SV=1	A0A024RAB6_HUMAN	HSPG2	464 kDa	0	0	11	8	0	0	6	11
134	Myosin regulatory light chain 12A OS=Homo sapiens OX=9606 GN=MYL12A PE=1 SV=1	J3QRS3_HUMAN	MYL12A	20 kDa	5	3	4	5	3	4	7	4
135	L-lactate dehydrogenase B chain OS=Homo sapiens OX=9606 GN=LDHB PE=1 SV=2	LDHB_HUMAN	LDHB	37 kDa	6	4	7	2	2	4	2	1
136	Arginine--tRNA ligase, cytoplasmic OS=Homo sapiens OX=9606 GN=RARS PE=1 SV=2	SYRC_HUMAN	RARS	75 kDa	1	0	6	4	1	1	5	6
137	40S ribosomal protein S18 OS=Homo sapiens OX=9606 GN=RPS18 PE=1 SV=3	RS18_HUMAN	RPS18	18 kDa	2	0	6	4	0	1	7	4
138	Eukaryotic translation initiation factor 2 subunit 1 OS=Homo sapiens OX=9606 GN=EIF2S1 PE=1 SV=3	IF2A_HUMAN	EIF2S1	36 kDa	1	2	10	7	0	1	5	5
139	U5 small nuclear ribonucleoprotein 200 kDa helicase OS=Homo sapiens OX=9606 GN=SNRNP200 PE=1 SV=2	U520_HUMAN	SNRNP200	245 kDa	1	0	7	6	0	0	6	8
140	Aspartyl/asparaginyl beta-hydroxylase OS=Homo sapiens OX=9606 GN=ASPH PE=1 SV=3	ASPH_HUMAN	ASPH	86 kDa	0	0	11	6	0	0	7	7
141	RNA-binding motif protein, X chromosome OS=Homo sapiens OX=9606 GN=RBMX PE=1 SV=3	RBMX_HUMAN	RBMX	42 kDa	0	0	9	8	0	0	7	8
142	tRNA-splicing ligase RtcB homolog OS=Homo sapiens OX=9606 GN=RTCB PE=1 SV=1	RTCB_HUMAN	RTCB	55 kDa	0	0	9	6	1	1	5	5
143	Annexin (Fragment) OS=Homo sapiens OX=9606 GN=ANXA6 PE=2 SV=1	A0A0S2Z2Z6_HUMAN (+2)	ANXA6	76 kDa	5	3	2	3	0	4	3	3
144	Ribonuclease/angiogenin inhibitor 1, isoform CRA_a OS=Homo sapiens OX=9606 GN=RNH1 PE=4 SV=1	A0A024RC87_HUMAN (+1)	RNH1	49 kDa	5	2	6	6	0	3	7	7
145	Dolichyl-diphosphooligosaccharide--protein glycosyltransferase subunit 1 (Fragment) OS=Homo sapiens OX=9606 PE=2 SV=1	Q53EP4_HUMAN (+1)		69 kDa	0	0	7	9	0	0	6	7
146	Protein disulfide-isomerase OS=Homo sapiens OX=9606 GN=P4HB PE=2 SV=1	A0A024R8S5_HUMAN	P4HB	57 kDa	4	2	3	1	3	5	2	3
147	60S ribosomal protein L13 OS=Homo sapiens OX=9606 GN=RPL13 PE=1 SV=1	Q6NZ55_HUMAN (+1)	RPL13	24 kDa	1	1	9	4	1	1	8	4
148	Caveolae-associated protein 1 OS=Homo sapiens OX=9606 GN=CAVIN1 PE=1 SV=1	CAVN1_HUMAN	CAVIN1	43 kDa	1	1	6	5	1	1	7	12
149	Microtubule-associated protein OS=Homo sapiens OX=9606 GN=MAP4 PE=1 SV=1	E7EVA0_HUMAN	MAP4	245 kDa	2	2	9	4	0	0	3	6
150	Keratin, type II cytoskeletal 78 OS=Homo sapiens OX=9606 GN=KRT78 PE=1 SV=2	K2C78_HUMAN	KRT78	57 kDa	4	3	1	5	4	5	0	2
151	Bifunctional glutamate/proline--tRNA ligase OS=Homo sapiens OX=9606 GN=EPRS PE=1 SV=5	SYEP_HUMAN	EPRS	171 kDa	0	0	8	6	0	0	6	7
152	Cofilin-1 (Fragment) OS=Homo sapiens OX=9606 GN=CFL1 PE=1 SV=8	E9PP50_HUMAN (+2)	CFL1	18 kDa	5	2	5	3	4	4	4	4
153	Heterogeneous nuclear ribonucleoprotein H OS=Homo sapiens OX=9606 GN=HNRNPH1 PE=1 SV=1	E9PCY7_HUMAN (+2)	HNRNPH1	47 kDa	1	1	6	6	1	2	4	9
154	sp|P55795|HNRH2_HUMAN Heterogeneous nuclear ribonucleoprotein H2 OS=Homo sapiens OX=9606 GN=HNRNPH2 PE=1 SV=1	sp|P55795|HNRH2_HUMANHeterogeneous nuclear ribonucleoprotein H2 OS=Homo sapiens OX=9606 GN=HNRNPH2 PE=1 SV=1		?	0	0	4	7	0	0	3	7
155	sp|P50454|SERPH_HUMAN Serpin H1 OS=Homo sapiens OX=9606 GN=SERPINH1 PE=1 SV=2	sp|P50454|SERPH_HUMANSerpin H1 OS=Homo sapiens OX=9606 GN=SERPINH1 PE=1 SV=2		?	1	1	4	6	1	1	8	4
156	sp|P63244|RACK1_HUMAN Receptor of activated protein C kinase 1 OS=Homo sapiens OX=9606 GN=RACK1 PE=1 SV=3	sp|P63244|RACK1_HUMANReceptor of activated protein C kinase 1 OS=Homo sapiens OX=9606 GN=RACK1 PE=1 SV=3		?	3	2	11	4	0	1	6	5
157	sp|CAS2_BOVIN|	sp|CAS2_BOVIN|		26 kDa	1	0	1	1	17	1	1	1
158	60S ribosomal protein L23a OS=Homo sapiens OX=9606 GN=RPL23A PE=1 SV=1	RL23A_HUMAN	RPL23A	18 kDa	1	0	6	5	0	1	3	5
159	Heterogeneous nuclear ribonucleoproteins C1/C2 OS=Homo sapiens OX=9606 GN=HNRNPC PE=1 SV=1	G3V2Q1_HUMAN (+2)	HNRNPC	34 kDa	0	0	8	6	0	0	4	7
160	Pre-mRNA-splicing factor ATP-dependent RNA helicase DHX15 OS=Homo sapiens OX=9606 GN=DHX15 PE=1 SV=2	DHX15_HUMAN	DHX15	91 kDa	1	0	9	3	0	0	5	5
161	Eukaryotic translation initiation factor 2 beta OS=Homo sapiens OX=9606 GN=EIF2S2 PE=2 SV=1	B5BU01_HUMAN (+1)	EIF2S2	38 kDa	0	0	9	4	0	0	6	8
162	Keratin, type I cuticular Ha1 OS=Homo sapiens OX=9606 GN=KRT31 PE=1 SV=3	K1H1_HUMAN	KRT31	47 kDa	0	3	0	5	0	7	0	0
163	Caldesmon 1, isoform CRA_i OS=Homo sapiens OX=9606 GN=CALD1 PE=2 SV=1	A0A140VKA0_HUMAN (+1)	CALD1	63 kDa	2	1	3	3	0	3	3	6
164	14-3-3 protein theta OS=Homo sapiens OX=9606 GN=YWHAQ PE=1 SV=1	1433T_HUMAN	YWHAQ	28 kDa	2	2	5	4	1	1	3	1
165	Histone H2A OS=Homo sapiens OX=9606 GN=H2AFJ PE=3 SV=1	A0A024RAS2_HUMAN	H2AFJ	14 kDa	1	0	3	2	0	0	3	2
166	sp|PRDX1_HUMAN|	sp|PRDX1_HUMAN|		22 kDa	2	0	1	2	4	3	6	3
167	sp|CAS1_BOVIN|	sp|CAS1_BOVIN|		25 kDa	2	3	0	2	14	2	3	4
168	Ribosomal protein S4, X-linked X isoform variant (Fragment) OS=Homo sapiens OX=9606 PE=2 SV=1	Q53HV1_HUMAN		30 kDa	2	1	5	4	0	2	3	8
169	Signal transducer and activator of transcription 1-alpha/beta OS=Homo sapiens OX=9606 GN=STAT1 PE=1 SV=2	STAT1_HUMAN	STAT1	87 kDa	2	0	8	2	0	2	2	10
170	Epididymis secretory sperm binding protein OS=Homo sapiens OX=9606 PE=2 SV=1	A0A384MDY8_HUMAN (+1)		62 kDa	0	0	9	1	0	0	6	1
171	40S ribosomal protein S2 OS=Homo sapiens OX=9606 GN=RPS2 PE=1 SV=2	RS2_HUMAN	RPS2	31 kDa	4	0	5	4	0	1	4	4
172	Aspartate--tRNA ligase, cytoplasmic OS=Homo sapiens OX=9606 GN=DARS PE=1 SV=2	SYDC_HUMAN	DARS	57 kDa	2	0	7	6	2	1	6	4
173	Eukaryotic translation initiation factor 2 subunit 3 OS=Homo sapiens OX=9606 GN=EIF2S3 PE=1 SV=3	IF2G_HUMAN	EIF2S3	51 kDa	0	2	7	6	1	0	3	7
174	Propionyl-CoA carboxylase alpha chain, mitochondrial OS=Homo sapiens OX=9606 GN=PCCA PE=1 SV=4	PCCA_HUMAN	PCCA	80 kDa	11	3	0	0	9	5	0	0
175	Dynamin-1 OS=Homo sapiens OX=9606 GN=DNM1 PE=1 SV=1	A0A0U1RQP1_HUMAN (+1)	DNM1	96 kDa	3	3	3	2	3	4	2	1
176	Epididymis secretory sperm binding protein OS=Homo sapiens OX=9606 PE=2 SV=1	A0A384MR50_HUMAN (+1)		31 kDa	3	1	3	2	2	2	5	5
177	Epididymis secretory sperm binding protein OS=Homo sapiens OX=9606 PE=2 SV=1	A0A384MDQ7_HUMAN (+1)		47 kDa	1	3	2	1	3	3	2	1
178	Profilin-1 OS=Homo sapiens OX=9606 GN=PFN1 PE=1 SV=2	PROF1_HUMAN	PFN1	15 kDa	6	1	2	3	3	3	5	2
179	40S ribosomal protein S8 OS=Homo sapiens OX=9606 GN=RPS8 PE=2 SV=1	Q5JR94_HUMAN	RPS8	24 kDa	2	1	7	2	1	2	5	5
180	T-complex protein 1 subunit alpha OS=Homo sapiens OX=9606 GN=TCP1 PE=1 SV=1	TCPA_HUMAN	TCP1	60 kDa	4	1	4	0	1	2	5	1
181	40S ribosomal protein S16 OS=Homo sapiens OX=9606 GN=RPS16 PE=1 SV=2	RS16_HUMAN	RPS16	16 kDa	2	1	4	2	0	3	3	2
182	cDNA FLJ78483, highly similar to Homo sapiens elongation factor Tu GTP binding domain containing 2 (EFTUD2), mRNA OS=Homo sapiens OX=9606 PE=2 SV=1	A8KAP3_HUMAN (+4)		109 kDa	1	0	5	5	0	0	5	6
183	Insulin-like growth factor 2 mRNA-binding protein 3 OS=Homo sapiens OX=9606 GN=IGF2BP3 PE=1 SV=2	IF2B3_HUMAN	IGF2BP3	64 kDa	0	0	8	4	0	0	4	8
184	Myosin light chain kinase, smooth muscle OS=Homo sapiens OX=9606 GN=MYLK PE=1 SV=4	MYLK_HUMAN	MYLK	211 kDa	0	0	4	7	0	0	8	3
185	Heterogeneous nuclear ribonucleoprotein D (AU-rich element RNA binding protein 1, 37kDa), isoform CRA_d OS=Homo sapiens OX=9606 GN=HNRPD PE=4 SV=1	A0A024RDF3_HUMAN (+1)	HNRPD	38 kDa	1	1	3	3	1	1	4	4
186	Desmoglein-1 OS=Homo sapiens OX=9606 GN=DSG1 PE=1 SV=2	DSG1_HUMAN	DSG1	114 kDa	6	3	0	3	1	4	1	2
187	60S ribosomal protein L7 OS=Homo sapiens OX=9606 GN=RPL7 PE=1 SV=1	P18124		?	0	0	3	3	1	0	2	5
188	Alpha-internexin OS=Homo sapiens OX=9606 GN=INA PE=1 SV=2	AINX_HUMAN	INA	55 kDa	4	0	8	0	0	0	3	7
189	Matrix-remodeling-associated protein 5 OS=Homo sapiens OX=9606 GN=MXRA5 PE=1 SV=3	MXRA5_HUMAN	MXRA5	312 kDa	0	0	3	6	0	0	6	7
190	40S ribosomal protein (Fragment) OS=Homo sapiens OX=9606 PE=2 SV=1	A0A248RGE3_HUMAN (+1)		17 kDa	3	1	4	3	2	2	4	4
191	Phosphoglycerate kinase OS=Homo sapiens OX=9606 GN=HEL-S-68p PE=2 SV=1	V9HWF4_HUMAN	HEL-S-68p	45 kDa	4	2	1	2	0	4	1	1
192	ADP-ribosylation factor 4 OS=Homo sapiens OX=9606 GN=ARF4 PE=1 SV=3	ARF4_HUMAN	ARF4	21 kDa	3	0	6	5	2	1	5	4
193	Eukaryotic translation initiation factor 3 subunit A OS=Homo sapiens OX=9606 GN=EIF3A PE=1 SV=1	EIF3A_HUMAN (+2)	EIF3A	167 kDa	0	0	5	1	0	0	3	4
194	Matrin-3 OS=Homo sapiens OX=9606 GN=MATR3 PE=1 SV=1	A0A0R4J2E8_HUMAN (+1)	MATR3	95 kDa	0	0	7	5	0	0	4	4
195	ADP-ribosylation factor 3 OS=Homo sapiens OX=9606 GN=ARF3 PE=1 SV=2	ARF3_HUMAN	ARF3	21 kDa	6	1	5	4	4	1	2	3
196	Epididymis secretory sperm binding protein OS=Homo sapiens OX=9606 GN=HSPD1 PE=2 SV=1	A0A024R3X4_HUMAN (+1)	HSPD1	61 kDa	4	1	5	2	1	3	4	3
197	Calpain 1, (Mu/I) large subunit, isoform CRA_a OS=Homo sapiens OX=9606 GN=CAPN1 PE=3 SV=1	A0A024R580_HUMAN (+2)	CAPN1	82 kDa	0	0	5	4	0	1	5	4
198	ATP-dependent RNA helicase DDX1 OS=Homo sapiens OX=9606 GN=DDX1 PE=1 SV=1	A0A087X2G1_HUMAN (+2)	DDX1	74 kDa	0	0	6	3	0	0	3	5
199	ATPase family AAA domain-containing protein 3A OS=Homo sapiens OX=9606 GN=ATAD3A PE=1 SV=2	ATD3A_HUMAN	ATAD3A	71 kDa	0	0	5	6	0	0	6	7
200	sp|REF_HEVBR|	sp|REF_HEVBR|		15 kDa	4	4	3	2	5	5	2	3
201	Spectrin, alpha, non-erythrocytic 1 (Alpha-fodrin), isoform CRA_g OS=Homo sapiens OX=9606 GN=SPTAN1 PE=4 SV=1	A0A024R889_HUMAN (+4)	SPTAN1	282 kDa	1	2	2	1	3	3	1	1
202	Leucine zipper protein 1, isoform CRA_a OS=Homo sapiens OX=9606 GN=LUZP1 PE=4 SV=1	A0A024RAC0_HUMAN	LUZP1	120 kDa	0	0	9	3	0	0	4	8
203	60S acidic ribosomal protein P0 OS=Homo sapiens OX=9606 PE=2 SV=1	A8K4Z4_HUMAN (+2)		34 kDa	3	0	3	1	1	3	3	3
204	Histone H1.3 OS=Homo sapiens OX=9606 GN=HIST1H1D PE=1 SV=2	H13_HUMAN	HIST1H1D	22 kDa	1	1	4	3	0	1	4	3
205	Major vault protein isoform C (Fragment) OS=Homo sapiens OX=9606 GN=MVP PE=2 SV=1	X5D7K9_HUMAN	MVP	92 kDa	0	0	9	5	0	0	4	2
206	Signal recognition particle subunit SRP68 OS=Homo sapiens OX=9606 GN=SRP68 PE=1 SV=2	SRP68_HUMAN	SRP68	71 kDa	1	0	7	7	0	0	7	5
207	Protein flightless-1 homolog OS=Homo sapiens OX=9606 GN=FLII PE=1 SV=2	FLII_HUMAN	FLII	145 kDa	0	0	8	3	0	0	3	6
208	cDNA FLJ75871, highly similar to Homo sapiens staufen, RNA binding protein (STAU), transcript variant T3, mRNA OS=Homo sapiens OX=9606 PE=2 SV=1	A8K622_HUMAN (+3)		63 kDa	0	0	6	3	0	0	5	4
209	DnaJ homolog subfamily C member 13 OS=Homo sapiens OX=9606 GN=DNAJC13 PE=1 SV=5	DJC13_HUMAN	DNAJC13	254 kDa	0	0	5	5	0	0	6	7
210	Signal recognition particle subunit SRP72 OS=Homo sapiens OX=9606 GN=HEL103 PE=2 SV=1	V9HWK0_HUMAN	HEL103	75 kDa	0	0	5	3	0	0	2	6
211	Slit homolog 2 protein OS=Homo sapiens OX=9606 GN=SLIT2 PE=1 SV=1	X6R3P0_HUMAN	SLIT2	171 kDa	0	0	3	3	0	0	2	11
212	cDNA FLJ78682, highly similar to Homo sapiens 2'-5'-oligoadenylate synthetase 3, 100kDa (OAS3), mRNA OS=Homo sapiens OX=9606 PE=2 SV=1	A8KA84_HUMAN (+1)		121 kDa	0	0	11	0	0	0	0	10
213	Interferon-induced GTP-binding protein Mx2 OS=Homo sapiens OX=9606 GN=MX2 PE=1 SV=1	MX2_HUMAN	MX2	82 kDa	0	0	10	0	0	0	0	13
214	GTP-binding nuclear protein Ran OS=Homo sapiens OX=9606 GN=RAN PE=1 SV=1	B5MDF5_HUMAN (+2)	RAN	26 kDa	4	2	4	4	1	3	3	4
215	sp|PPIA_HUMAN|	sp|PPIA_HUMAN|		18 kDa	3	0	2	2	2	1	3	2
216	Epididymis secretory sperm binding protein Li 164nA OS=Homo sapiens OX=9606 GN=HEL-S-164nA PE=2 SV=1	V9HWJ0_HUMAN	HEL-S-164nA	107 kDa	5	1	1	1	2	3	2	1
217	60S ribosomal protein L3 OS=Homo sapiens OX=9606 GN=RPL3 PE=1 SV=2	RL3_HUMAN	RPL3	46 kDa	0	1	6	4	1	0	5	4
218	Ribosomal protein L4 variant (Fragment) OS=Homo sapiens OX=9606 PE=2 SV=1	Q59GY2_HUMAN (+1)		49 kDa	0	0	5	5	0	0	4	8
219	Heterogeneous nuclear ribonucleoprotein A3 OS=Homo sapiens OX=9606 GN=HNRNPA3 PE=1 SV=2	ROA3_HUMAN	HNRNPA3	40 kDa	0	0	6	6	0	0	5	7
220	MICOS complex subunit MIC60 OS=Homo sapiens OX=9606 PE=2 SV=1	B4DQY2_HUMAN (+2)		79 kDa	0	0	5	6	0	0	4	6
221	Heterochromatin protein 1-binding protein 3 OS=Homo sapiens OX=9606 GN=HP1BP3 PE=1 SV=1	HP1B3_HUMAN	HP1BP3	61 kDa	0	0	2	5	0	0	3	4
222	Zinc finger CCCH-type antiviral protein 1 OS=Homo sapiens OX=9606 GN=ZC3HAV1 PE=1 SV=3	ZCCHV_HUMAN	ZC3HAV1	101 kDa	0	0	10	2	0	0	0	7
223	sp|P04083|ANXA1_HUMAN Annexin A1 OS=Homo sapiens OX=9606 GN=ANXA1 PE=1 SV=2	sp|P04083|ANXA1_HUMANAnnexin A1 OS=Homo sapiens OX=9606 GN=ANXA1 PE=1 SV=2		?	4	1	3	2	3	4	3	3
224	60S ribosomal protein L7a OS=Homo sapiens OX=9606 GN=RPL7A PE=1 SV=2	RL7A_HUMAN	RPL7A	30 kDa	1	1	3	3	1	1	3	4
225	sp|Q15365|PCBP1_HUMAN Poly(rC)-binding protein 1 OS=Homo sapiens OX=9606 GN=PCBP1 PE=1 SV=2	sp|Q15365|PCBP1_HUMANPoly(rC)-binding protein 1 OS=Homo sapiens OX=9606 GN=PCBP1 PE=1 SV=2		?	3	1	5	3	1	3	2	4
226	eIF2AK2 protein OS=Homo sapiens OX=9606 GN=EIF2AK2 PE=2 SV=1	B7ZKK7_HUMAN (+1)	EIF2AK2	62 kDa	3	0	7	3	0	0	2	7
227	Interferon-induced GTP-binding protein Mx1 OS=Homo sapiens OX=9606 GN=MX1 PE=1 SV=4	MX1_HUMAN	MX1	76 kDa	2	0	9	0	0	1	0	8
228	cDNA, FLJ93596, highly similar to Homo sapiens sulfide quinone reductase-like (yeast) (SQRDL), mRNA OS=Homo sapiens OX=9606 PE=2 SV=1	B2R7T6_HUMAN (+1)		50 kDa	0	0	10	3	0	0	3	7
229	Rho-associated protein kinase OS=Homo sapiens OX=9606 GN=ROCK2 PE=2 SV=1	A0A2P9DU05_HUMAN	ROCK2	161 kDa	0	0	2	3	0	0	6	4
230	Unconventional myosin-Ib OS=Homo sapiens OX=9606 GN=MYO1B PE=1 SV=1	E9PDF6_HUMAN	MYO1B	128 kDa	0	0	4	3	0	0	6	5
231	Epididymis secretory protein Li 28 OS=Homo sapiens OX=9606 GN=HEL-S-28 PE=2 SV=1	V9HWF0_HUMAN	HEL-S-28	51 kDa	0	0	4	3	0	0	3	2
232	HCG27198, isoform CRA_c OS=Homo sapiens OX=9606 GN=hCG_27198 PE=3 SV=1	A0A024QZ63_HUMAN (+2)	hCG_27198	231 kDa	0	0	8	2	0	0	3	5
233	40S ribosomal protein S25 OS=Homo sapiens OX=9606 GN=RPS25 PE=1 SV=1	RS25_HUMAN	RPS25	14 kDa	2	1	3	3	1	2	2	2
234	Epididymis secretory protein Li 310 OS=Homo sapiens OX=9606 GN=HEL-S-310 PE=2 SV=1	V9HW01_HUMAN	HEL-S-310	18 kDa	2	1	4	6	2	2	4	4
235	40S ribosomal protein S14 (Fragment) OS=Homo sapiens OX=9606 GN=RPS14 PE=1 SV=1	A0A2R8Y811_HUMAN (+1)	RPS14	16 kDa	1	1	6	5	0	0	4	5
236	Transgelin OS=Homo sapiens OX=9606 GN=TAGLN PE=2 SV=1	Q6FI52_HUMAN (+1)	TAGLN	23 kDa	3	4	2	3	1	3	3	0
237	Spectrin beta chain OS=Homo sapiens OX=9606 GN=SPTBN1 PE=2 SV=1	B2ZZ89_HUMAN	SPTBN1	275 kDa	2	2	1	5	0	3	2	1
238	Far upstream element-binding protein 2 OS=Homo sapiens OX=9606 GN=KHSRP PE=1 SV=1	A0A087WTP3_HUMAN (+2)	KHSRP	73 kDa	1	0	5	3	0	1	2	4
239	60S ribosomal protein L26 OS=Homo sapiens OX=9606 GN=RPL26 PE=1 SV=1	RL26_HUMAN	RPL26	17 kDa	0	0	2	5	0	0	4	3
240	EH domain-containing protein 3 OS=Homo sapiens OX=9606 GN=EHD3 PE=1 SV=2	EHD3_HUMAN	EHD3	61 kDa	0	0	3	4	1	1	6	3
241	AP-2 complex subunit mu OS=Homo sapiens OX=9606 GN=AP2M1 PE=1 SV=2	AP2M1_HUMAN (+1)	AP2M1	50 kDa	0	0	5	2	0	0	2	2
242	Histone H1.5 OS=Homo sapiens OX=9606 GN=HIST1H1B PE=1 SV=3	H15_HUMAN	HIST1H1B	23 kDa	0	0	5	6	0	1	5	6
243	Polypyrimidine tract-binding protein 1 OS=Homo sapiens OX=9606 GN=PTBP1 PE=1 SV=1	PTBP1_HUMAN	PTBP1	57 kDa	0	0	2	3	0	0	4	6
244	Plasminogen activator inhibitor 1 RNA-binding protein OS=Homo sapiens OX=9606 GN=SERBP1 PE=1 SV=2	PAIRB_HUMAN	SERBP1	45 kDa	0	0	8	5	0	0	4	5
245	Rho-associated protein kinase OS=Homo sapiens OX=9606 GN=ROCK1 PE=3 SV=1	D9ZGF8_HUMAN	ROCK1	158 kDa	0	0	5	6	0	0	4	4
246	ELAV-like protein 1 OS=Homo sapiens OX=9606 GN=ELAVL1 PE=1 SV=2	ELAV1_HUMAN	ELAVL1	36 kDa	0	0	7	3	0	0	3	6
247	Constitutive coactivator of PPAR-gamma-like protein 1 OS=Homo sapiens OX=9606 GN=FAM120A PE=1 SV=2	F120A_HUMAN	FAM120A	122 kDa	0	0	5	4	0	0	2	5
248	Myoferlin OS=Homo sapiens OX=9606 GN=MYOF PE=1 SV=1	MYOF_HUMAN	MYOF	235 kDa	0	0	10	4	0	0	4	3
249	ENO2 protein OS=Homo sapiens OX=9606 GN=ENO2 PE=1 SV=1	Q6FHV6_HUMAN	ENO2	47 kDa	4	1	0	0	2	4	0	0
250	14-3-3 protein sigma OS=Homo sapiens OX=9606 GN=SFN PE=1 SV=1	1433S_HUMAN	SFN	28 kDa	0	4	1	2	0	0	0	0
251	Triosephosphate isomerase (Fragment) OS=Homo sapiens OX=9606 PE=2 SV=1	Q53HE2_HUMAN (+2)		27 kDa	4	5	2	1	4	4	1	2
252	ARP3 actin-related protein 3 homolog (Yeast), isoform CRA_a OS=Homo sapiens OX=9606 GN=ACTR3 PE=3 SV=1	A0A024RAI1_HUMAN	ACTR3	47 kDa	2	1	3	4	1	2	4	2
253	ATP synthase subunit beta, mitochondrial (Fragment) OS=Homo sapiens OX=9606 GN=ATP5F1B PE=1 SV=1	F8W079_HUMAN	ATP5F1B	30 kDa	1	1	3	1	1	2	2	2
254	D-3-phosphoglycerate dehydrogenase OS=Homo sapiens OX=9606 GN=PHGDH PE=1 SV=1	A0A286YF22_HUMAN (+2)	PHGDH	56 kDa	1	4	4	1	2	2	1	1
255	T-complex protein 1 subunit delta OS=Homo sapiens OX=9606 GN=CCT4 PE=1 SV=4	TCPD_HUMAN	CCT4	58 kDa	3	2	3	1	2	3	1	1
256	40S ribosomal protein S6 OS=Homo sapiens OX=9606 GN=RPS6 PE=2 SV=1	Q96DV6_HUMAN	RPS6	29 kDa	1	1	8	4	0	1	3	3
257	Microtubule-associated protein 1B, isoform CRA_b OS=Homo sapiens OX=9606 GN=MAP1B PE=4 SV=1	A0A024RAM4_HUMAN (+1)	MAP1B	271 kDa	3	0	10	2	1	0	3	2
258	Ras-related C3 botulinum toxin substrate 1 (Rho family, small GTP binding protein Rac1) OS=Homo sapiens OX=9606 GN=RAC1 PE=2 SV=1	A4D2P0_HUMAN (+1)	RAC1	23 kDa	0	0	4	3	0	0	4	2
259	Fermitin family homolog 2 (Fragment) OS=Homo sapiens OX=9606 GN=FERMT2 PE=1 SV=1	H0YJ34_HUMAN	FERMT2	73 kDa	0	0	5	3	0	1	5	3
260	Adenosine deaminase, RNA-specific isoform ADAR-a variant (Fragment) OS=Homo sapiens OX=9606 PE=2 SV=1	Q59EC0_HUMAN		138 kDa	0	0	6	1	0	0	4	4
261	Tripartite motif-containing 25 variant (Fragment) OS=Homo sapiens OX=9606 PE=2 SV=1	Q59GW5_HUMAN		72 kDa	0	0	3	3	0	0	2	4
262	Thyroid hormone receptor-associated protein 3 OS=Homo sapiens OX=9606 GN=THRAP3 PE=1 SV=2	TR150_HUMAN	THRAP3	109 kDa	0	0	8	6	0	0	5	5
263	HSPA9 protein (Fragment) OS=Homo sapiens OX=9606 GN=HSPA9 PE=2 SV=1	Q8N1C8_HUMAN	HSPA9	74 kDa	2	2	5	1	1	1	3	4
264	60S ribosomal protein L30 (Fragment) OS=Homo sapiens OX=9606 GN=RPL30 PE=1 SV=1	E5RI99_HUMAN	RPL30	13 kDa	1	0	4	2	0	1	3	4
265	Procollagen-proline, 2-oxoglutarate 4-dioxygenase (Proline 4-hydroxylase), alpha polypeptide I variant (Fragment) OS=Homo sapiens OX=9606 GN=P4HA1 PE=2 SV=1	Q5VSQ6_HUMAN	P4HA1	61 kDa	1	0	7	4	0	1	5	5
266	Calpain 2, large [catalytic] subunit variant (Fragment) OS=Homo sapiens OX=9606 PE=2 SV=1	Q59EF6_HUMAN		83 kDa	0	0	5	2	0	0	7	4
267	sp|Q8NE71|ABCF1_HUMAN ATP-binding cassette sub-family F member 1 OS=Homo sapiens OX=9606 GN=ABCF1 PE=1 SV=2	sp|Q8NE71|ABCF1_HUMANATP-binding cassette sub-family F member 1 OS=Homo sapiens OX=9606 GN=ABCF1 PE=1 SV=2		?	0	0	6	3	0	0	3	9
268	Epididymis secretory sperm binding protein OS=Homo sapiens OX=9606 PE=2 SV=1	A0A384N5Z8_HUMAN (+1)		76 kDa	0	0	7	4	0	0	3	4
269	Heterogeneous nuclear ribonucleoprotein H3 isoform a variant (Fragment) OS=Homo sapiens OX=9606 PE=2 SV=1	Q53F48_HUMAN (+1)		37 kDa	0	0	5	5	0	0	5	5
270	Interleukin enhancer binding factor 2 variant (Fragment) OS=Homo sapiens OX=9606 PE=2 SV=1	Q53FG3_HUMAN		43 kDa	0	0	6	3	0	0	4	6
271	Splicing factor 3B subunit 2 OS=Homo sapiens OX=9606 GN=SF3B2 PE=1 SV=2	SF3B2_HUMAN	SF3B2	100 kDa	0	0	7	3	0	0	2	4
272	HCG2044799 OS=Homo sapiens OX=9606 GN=HNRNPUL2-BSCL2 PE=4 SV=1	H3BQZ7_HUMAN (+1)	HNRNPUL2-BSCL2	85 kDa	0	0	5	4	0	0	3	1
273	EH domain-containing protein 4 OS=Homo sapiens OX=9606 GN=EHD4 PE=1 SV=1	EHD4_HUMAN	EHD4	61 kDa	0	0	9	1	0	0	1	7
274	60S ribosomal protein L9 OS=Homo sapiens OX=9606 GN=RPL9 PE=1 SV=1	RL9_HUMAN	RPL9	22 kDa	2	1	4	3	2	1	4	4
275	cDNA FLJ60713, highly similar to Homo sapiens heterogeneous nuclear ribonucleoprotein A/B (HNRPAB), transcript variant 1, mRNA OS=Homo sapiens OX=9606 PE=2 SV=1	B4DMY3_HUMAN (+4)		35 kDa	0	0	3	3	1	3	3	3
276	T-complex protein 1 subunit gamma OS=Homo sapiens OX=9606 PE=2 SV=1	B3KX11_HUMAN (+3)		58 kDa	1	2	4	0	2	2	3	1
277	26S proteasome non-ATPase regulatory subunit 3 OS=Homo sapiens OX=9606 GN=PSMD3 PE=1 SV=2	PSMD3_HUMAN (+1)	PSMD3	61 kDa	1	0	4	2	1	2	5	5
278	Testicular tissue protein Li 149 OS=Homo sapiens OX=9606 PE=2 SV=1	A0A140VJS3_HUMAN		46 kDa	2	0	4	2	0	1	4	2
279	ADP/ATP translocase 2 OS=Homo sapiens OX=9606 GN=SLC25A5 PE=1 SV=7	ADT2_HUMAN (+1)	SLC25A5	33 kDa	1	1	1	1	0	0	4	2
280	RNA binding motif protein 14 isoform 1 (Fragment) OS=Homo sapiens OX=9606 GN=RBM14 PE=2 SV=1	A0A0S2Z4Z0_HUMAN	RBM14	69 kDa	1	0	6	2	1	0	2	2
281	40S ribosomal protein S13 OS=Homo sapiens OX=9606 GN=RPS13 PE=1 SV=2	RS13_HUMAN	RPS13	17 kDa	0	0	4	5	0	0	3	4
282	Elongation factor Tu OS=Homo sapiens OX=9606 GN=TUFM PE=2 SV=1	A0A384ME17_HUMAN	TUFM	50 kDa	1	0	6	2	0	1	4	3
283	cDNA FLJ38393 fis, clone FEBRA2007212 OS=Homo sapiens OX=9606 PE=2 SV=1	B3KTJ9_HUMAN (+1)		103 kDa	0	0	5	2	0	1	2	3
284	cDNA FLJ75085, highly similar to Homo sapiens glutaminyl-tRNA synthetase (QARS), mRNA OS=Homo sapiens OX=9606 PE=2 SV=1	A8K3A8_HUMAN		88 kDa	0	0	5	4	0	0	4	5
285	Interferon-induced protein with tetratricopeptide repeats 1 OS=Homo sapiens OX=9606 GN=IFIT1 PE=1 SV=2	IFIT1_HUMAN	IFIT1	55 kDa	1	0	3	0	0	4	0	9
286	Unconventional myosin-VI OS=Homo sapiens OX=9606 GN=MYO6 PE=1 SV=1	A0A0A0MRM8_HUMAN	MYO6	145 kDa	0	0	7	1	0	0	2	6
287	Probable ATP-dependent RNA helicase DDX58 OS=Homo sapiens OX=9606 GN=DDX58 PE=1 SV=2	DDX58_HUMAN	DDX58	107 kDa	0	0	11	0	0	0	0	6
288	40S ribosomal protein SA OS=Homo sapiens OX=9606 GN=RPSA PE=3 SV=1	A0A024R2P0_HUMAN (+2)	RPSA	33 kDa	3	3	1	1	2	5	1	1
289	sp|P37802|TAGL2_HUMAN Transgelin-2 OS=Homo sapiens OX=9606 GN=TAGLN2 PE=1 SV=3	sp|P37802|TAGL2_HUMANTransgelin-2 OS=Homo sapiens OX=9606 GN=TAGLN2 PE=1 SV=3		?	4	3	2	1	4	3	3	1
290	RPL14 protein OS=Homo sapiens OX=9606 GN=RPL14 PE=1 SV=1	Q6IPH7_HUMAN	RPL14	24 kDa	1	1	3	4	1	1	4	4
291	ATP synthase subunit O, mitochondrial OS=Homo sapiens OX=9606 GN=ATP5PO PE=1 SV=1	ATPO_HUMAN	ATP5PO	23 kDa	2	0	5	4	2	2	2	2
292	Chaperonin containing TCP1, subunit 8 (Theta) variant (Fragment) OS=Homo sapiens OX=9606 PE=2 SV=1	Q53HU0_HUMAN (+1)		60 kDa	2	0	1	3	0	5	1	0
293	60S ribosomal protein L10 OS=Homo sapiens OX=9606 GN=RPL10 PE=1 SV=1	A0A087WV22_HUMAN (+4)	RPL10	20 kDa	0	0	4	3	0	0	3	3
294	Eukaryotic translation initiation factor 5B OS=Homo sapiens OX=9606 GN=EIF5B PE=1 SV=1	A0A087WUT6_HUMAN (+2)	EIF5B	139 kDa	0	0	5	4	0	0	3	3
295	Heterogeneous nuclear ribonucleoprotein U-like protein 1 OS=Homo sapiens OX=9606 GN=HNRNPUL1 PE=1 SV=2	HNRL1_HUMAN	HNRNPUL1	96 kDa	0	0	5	3	0	0	4	7
296	sp|Q9C0C2|TB182_HUMAN 182 kDa tankyrase-1-binding protein OS=Homo sapiens OX=9606 GN=TNKS1BP1 PE=1 SV=4	sp|Q9C0C2|TB182_HUMAN182 kDa tankyrase-1-binding protein OS=Homo sapiens OX=9606 GN=TNKS1BP1 PE=1 SV=4		?	0	0	5	5	0	0	6	4
297	EH-domain containing 2, isoform CRA_a OS=Homo sapiens OX=9606 GN=EHD2 PE=3 SV=1	A0A024R0S6_HUMAN	EHD2	61 kDa	0	0	5	1	0	0	2	2
298	Interferon-induced protein with tetratricopeptide repeats 3, isoform CRA_a OS=Homo sapiens OX=9606 GN=IFIT3 PE=2 SV=1	Q5T765_HUMAN	IFIT3	56 kDa	2	0	8	0	0	1	0	7
299	Helicase with zinc finger domain 2 OS=Homo sapiens OX=9606 GN=HELZ2 PE=1 SV=6	HELZ2_HUMAN	HELZ2	295 kDa	0	0	7	0	0	0	0	11
300	CALU protein OS=Homo sapiens OX=9606 GN=CALU PE=2 SV=1	Q6IAW5_HUMAN	CALU	37 kDa	3	1	2	1	1	1	4	0
301	Eukaryotic translation initiation factor 3 subunit C OS=Homo sapiens OX=9606 GN=EIF3C PE=2 SV=1	A1KYQ7_HUMAN (+3)	EIF3C	105 kDa	1	0	8	2	1	1	2	2
302	Malate dehydrogenase (Fragment) OS=Homo sapiens OX=9606 GN=MDH2 PE=3 SV=1	Q75MT9_HUMAN	MDH2	33 kDa	2	2	2	1	3	3	0	0
303	Galectin OS=Homo sapiens OX=9606 PE=2 SV=1	A0A384MR27_HUMAN		15 kDa	1	0	2	1	1	1	2	3
304	Ubiquitin-like modifier-activating enzyme 1 OS=Homo sapiens OX=9606 GN=UBA1 PE=1 SV=3	UBA1_HUMAN	UBA1	118 kDa	5	1	3	2	1	2	1	0
305	Immunoglobulin heavy constant mu (Fragment) OS=Homo sapiens OX=9606 GN=IGHM PE=1 SV=1	A0A1B0GUU9_HUMAN (+1)	IGHM	52 kDa	3	4	0	2	3	3	1	0
306	Dopamine receptor interacting protein 4 OS=Homo sapiens OX=9606 GN=DRIP4 PE=2 SV=1	Q4W4Y1_HUMAN	DRIP4	96 kDa	1	1	5	0	0	0	2	3
307	Calponin 2 (Fragment) OS=Homo sapiens OX=9606 GN=CNN2 PE=2 SV=1	B2RWM5_HUMAN (+4)	CNN2	34 kDa	0	0	2	3	0	1	4	1
308	cDNA, FLJ96156, highly similar to Homo sapiens leucyl-tRNA synthetase (LARS), mRNA OS=Homo sapiens OX=9606 PE=2 SV=1	B2RCM2_HUMAN (+3)		134 kDa	0	0	6	2	0	0	5	3
309	Developmentally-regulated GTP-binding protein 1 OS=Homo sapiens OX=9606 GN=DRG1 PE=1 SV=1	DRG1_HUMAN	DRG1	41 kDa	0	0	7	4	0	1	2	7
310	Uncharacterized protein OS=Homo sapiens OX=9606 PE=3 SV=2	H3BNC9_HUMAN		65 kDa	0	0	5	4	0	0	5	3
311	Cell migration-inducing and hyaluronan-binding protein OS=Homo sapiens OX=9606 GN=CEMIP PE=1 SV=2	CEMIP_HUMAN	CEMIP	153 kDa	0	0	3	3	0	0	4	3
312	Keratin, type I cytoskeletal 18 OS=Homo sapiens OX=9606 GN=KRT18 PE=1 SV=1	F8VZY9_HUMAN	KRT18	44 kDa	1	0	4	0	0	0	1	1
313	Chloride intracellular channel protein OS=Homo sapiens OX=9606 PE=3 SV=1	A0A1U9X8Y4_HUMAN (+2)		27 kDa	1	1	3	1	2	2	3	3
314	Epididymis secretory sperm binding protein OS=Homo sapiens OX=9606 PE=2 SV=1	A0A384NPU5_HUMAN		48 kDa	5	1	4	2	1	2	2	0
315	Glycogen phosphorylase, brain form OS=Homo sapiens OX=9606 GN=PYGB PE=1 SV=5	PYGB_HUMAN	PYGB	97 kDa	0	1	5	1	0	1	3	0
316	Asparagine--tRNA ligase, cytoplasmic OS=Homo sapiens OX=9606 GN=NARS PE=1 SV=1	SYNC_HUMAN	NARS	63 kDa	0	0	6	3	0	0	0	3
317	Caprin-1 OS=Homo sapiens OX=9606 GN=CAPRIN1 PE=1 SV=2	CAPR1_HUMAN	CAPRIN1	78 kDa	1	0	5	3	0	0	1	6
318	AP-3 complex subunit beta OS=Homo sapiens OX=9606 PE=2 SV=1	A8K586_HUMAN		121 kDa	0	0	3	2	0	0	4	4
319	ATP synthase subunit gamma, mitochondrial OS=Homo sapiens OX=9606 GN=ATP5F1C PE=1 SV=1	ATPG_HUMAN (+1)	ATP5F1C	33 kDa	0	0	3	2	0	0	3	3
320	Catenin delta-1 OS=Homo sapiens OX=9606 GN=CTNND1 PE=1 SV=2	C9JZR2_HUMAN (+2)	CTNND1	105 kDa	0	0	9	0	0	0	4	2
321	Hexokinase 1, isoform CRA_c OS=Homo sapiens OX=9606 GN=HK1 PE=3 SV=1	A0A024QZK7_HUMAN (+4)	HK1	103 kDa	1	1	4	1	1	0	3	1
322	Glycine--tRNA ligase OS=Homo sapiens OX=9606 GN=GARS PE=1 SV=3	GARS_HUMAN	GARS	83 kDa	0	1	2	2	0	0	3	0
323	Calponin-3 OS=Homo sapiens OX=9606 GN=CNN3 PE=1 SV=1	CNN3_HUMAN	CNN3	36 kDa	0	0	2	1	0	0	3	3
324	sp|P51149|RAB7A_HUMAN Ras-related protein Rab-7a OS=Homo sapiens OX=9606 GN=RAB7A PE=1 SV=1	sp|P51149|RAB7A_HUMANRas-related protein Rab-7a OS=Homo sapiens OX=9606 GN=RAB7A PE=1 SV=1		?	0	0	4	0	0	0	1	4
325	40S ribosomal protein S5 (Fragment) OS=Homo sapiens OX=9606 GN=RPS5 PE=1 SV=1	M0R0F0_HUMAN (+2)	RPS5	22 kDa	0	0	4	3	0	0	0	2
326	Epididymis secretory sperm binding protein OS=Homo sapiens OX=9606 PE=2 SV=1	A0A384MDX9_HUMAN (+4)		69 kDa	0	1	1	1	0	0	4	2
327	cDNA, FLJ94919, highly similar to Homo sapiens protein phosphatase 1, regulatory (inhibitor) subunit 12A (PPP1R12A), mRNA OS=Homo sapiens OX=9606 PE=2 SV=1	B2RAH5_HUMAN (+1)		115 kDa	0	0	5	3	0	0	3	4
328	cDNA FLJ57121, highly similar to Heterogeneous nuclear ribonucleoprotein F OS=Homo sapiens OX=9606 PE=2 SV=1	B4DKS8_HUMAN (+1)		37 kDa	0	0	3	2	0	1	3	4
329	Myosin phosphatase Rho interacting protein OS=Homo sapiens OX=9606 GN=MPRIP PE=2 SV=1	B9EGI2_HUMAN	MPRIP	118 kDa	0	0	5	4	0	0	3	4
330	GTP-binding protein 1 OS=Homo sapiens OX=9606 GN=GTPBP1 PE=1 SV=3	GTPB1_HUMAN	GTPBP1	72 kDa	0	0	7	1	0	0	2	8
331	26S proteasome non-ATPase regulatory subunit 2 OS=Homo sapiens OX=9606 GN=PSMD2 PE=1 SV=3	PSMD2_HUMAN (+1)	PSMD2	100 kDa	1	0	3	1	1	0	1	4
332	Actin-related protein 2 OS=Homo sapiens OX=9606 GN=ACTR2 PE=1 SV=1	ARP2_HUMAN	ACTR2	45 kDa	2	1	4	1	0	2	4	2
333	40S ribosomal protein S7 OS=Homo sapiens OX=9606 GN=RPS7 PE=1 SV=1	RS7_HUMAN	RPS7	22 kDa	1	0	0	3	0	0	1	3
334	Archain 1, isoform CRA_a OS=Homo sapiens OX=9606 GN=ARCN1 PE=1 SV=1	B0YIW6_HUMAN (+1)	ARCN1	62 kDa	2	1	3	1	0	0	1	1
335	KN motif and ankyrin repeat domain-containing protein 2 OS=Homo sapiens OX=9606 GN=KANK2 PE=1 SV=1	KANK2_HUMAN	KANK2	91 kDa	1	0	3	3	1	0	3	2
336	ATP-binding cassette sub-family E member 1 OS=Homo sapiens OX=9606 GN=ABCE1 PE=1 SV=1	ABCE1_HUMAN	ABCE1	67 kDa	1	0	7	1	0	0	3	0
337	Aminoacyl tRNA synthase complex-interacting multifunctional protein 1 OS=Homo sapiens OX=9606 GN=AIMP1 PE=1 SV=2	AIMP1_HUMAN	AIMP1	34 kDa	0	1	5	4	0	0	1	4
338	Heterogeneous nuclear ribonucleoprotein D-like, isoform CRA_b OS=Homo sapiens OX=9606 GN=HNRNPDL PE=1 SV=1	A0A087WUK2_HUMAN (+1)	HNRNPDL	40 kDa	0	0	3	3	0	1	2	5
339	ATP-dependent 6-phosphofructokinase, liver type OS=Homo sapiens OX=9606 GN=PFKL PE=1 SV=6	PFKAL_HUMAN	PFKL	85 kDa	2	0	4	3	0	0	0	4
340	LIM domain and actin-binding protein 1 OS=Homo sapiens OX=9606 GN=LIMA1 PE=1 SV=1	LIMA1_HUMAN (+1)	LIMA1	85 kDa	1	0	3	2	0	0	4	4
341	Cathepsin K OS=Homo sapiens OX=9606 GN=CTSK PE=1 SV=1	CATK_HUMAN (+1)	CTSK	37 kDa	0	0	2	6	0	0	5	2
342	Histone H1x OS=Homo sapiens OX=9606 GN=H1FX PE=1 SV=1	H1X_HUMAN	H1FX	22 kDa	0	0	4	4	0	0	4	5
343	cDNA FLJ16777 fis, clone BRHIP2029567, highly similar to Cell division cycle 5-like protein OS=Homo sapiens OX=9606 PE=2 SV=1	B3KY60_HUMAN (+1)		92 kDa	0	0	6	2	0	0	3	4
344	Dermcidin OS=Homo sapiens OX=9606 GN=DCD PE=1 SV=2	DCD_HUMAN	DCD	11 kDa	3	2	2	2	3	3	2	2
345	Filaggrin-2 OS=Homo sapiens OX=9606 GN=FLG2 PE=1 SV=1	FILA2_HUMAN	FLG2	248 kDa	2	1	2	3	2	2	1	3
346	cDNA FLJ51929, highly similar to Plastin-3 OS=Homo sapiens OX=9606 PE=2 SV=1	B4DPW9_HUMAN (+1)		68 kDa	1	1	1	2	2	1	5	1
347	60S ribosomal protein L10a OS=Homo sapiens OX=9606 GN=RPL10A PE=1 SV=2	RL10A_HUMAN	RPL10A	25 kDa	0	0	4	3	1	1	2	3
348	Similar to ribosomal protein L23 (Fragment) OS=Homo sapiens OX=9606 PE=2 SV=1	Q9BTQ7_HUMAN (+1)		14 kDa	1	1	5	1	0	1	1	4
349	Actin-related protein 2/3 complex subunit 4 OS=Homo sapiens OX=9606 GN=ARPC4 PE=1 SV=3	ARPC4_HUMAN (+1)	ARPC4	20 kDa	2	1	2	1	0	0	3	1
350	26S proteasome regulatory subunit 7 OS=Homo sapiens OX=9606 GN=PSMC2 PE=1 SV=3	PRS7_HUMAN	PSMC2	49 kDa	2	0	3	3	0	1	2	2
351	Epididymis secretory protein Li 106 OS=Homo sapiens OX=9606 GN=HEL-S-106 PE=2 SV=1	V9HW38_HUMAN	HEL-S-106	56 kDa	3	4	0	0	1	2	0	0
352	60S ribosomal protein L18 (Fragment) OS=Homo sapiens OX=9606 GN=RPL18 PE=1 SV=1	J3QQ67_HUMAN (+1)	RPL18	22 kDa	1	1	3	3	0	0	2	2
353	sp|Q8N1G4|LRC47_HUMAN Leucine-rich repeat-containing protein 47 OS=Homo sapiens OX=9606 GN=LRRC47 PE=1 SV=1	sp|Q8N1G4|LRC47_HUMANLeucine-rich repeat-containing protein 47 OS=Homo sapiens OX=9606 GN=LRRC47 PE=1 SV=1		?	0	0	4	2	0	0	4	3
354	Serine/arginine-rich-splicing factor 1 OS=Homo sapiens OX=9606 GN=SRSF1 PE=1 SV=1	J3KTL2_HUMAN (+1)	SRSF1	28 kDa	0	0	5	1	0	0	3	4
355	sp|P38919|IF4A3_HUMAN Eukaryotic initiation factor 4A-III OS=Homo sapiens OX=9606 GN=EIF4A3 PE=1 SV=4	sp|P38919|IF4A3_HUMANEukaryotic initiation factor 4A-III OS=Homo sapiens OX=9606 GN=EIF4A3 PE=1 SV=4		?	0	0	5	0	0	0	4	0
356	Inosine-5'-monophosphate dehydrogenase OS=Homo sapiens OX=9606 GN=IMPDH PE=2 SV=1	A0A384N6C2_HUMAN (+1)	IMPDH	56 kDa	2	1	3	2	0	1	2	1
357	60S acidic ribosomal protein P2 OS=Homo sapiens OX=9606 GN=RPLP2 PE=1 SV=1	RLA2_HUMAN	RPLP2	12 kDa	2	3	2	2	2	3	2	0
358	sp|Q14847|LASP1_HUMAN LIM and SH3 domain protein 1 OS=Homo sapiens OX=9606 GN=LASP1 PE=1 SV=2	sp|Q14847|LASP1_HUMANLIM and SH3 domain protein 1 OS=Homo sapiens OX=9606 GN=LASP1 PE=1 SV=2		?	4	1	1	1	3	2	1	0
359	Keratinocyte proline-rich protein OS=Homo sapiens OX=9606 GN=KPRP PE=1 SV=1	KPRP_HUMAN	KPRP	64 kDa	2	1	2	1	2	3	1	0
360	Chaperonin containing TCP1, subunit 2 (Beta), isoform CRA_b OS=Homo sapiens OX=9606 GN=HEL-S-100n PE=2 SV=1	V9HW96_HUMAN	HEL-S-100n	57 kDa	4	3	2	0	1	3	0	0
361	ATP-dependent 6-phosphofructokinase, platelet type OS=Homo sapiens OX=9606 GN=PFKP PE=1 SV=2	PFKAP_HUMAN	PFKP	86 kDa	1	1	7	0	0	1	1	2
362	Methylenetetrahydrofolate dehydrogenase (NADP+ dependent) 1, methenyltetrahydrofolate cyclohydrolase, formyltetrahydrofolate synthetase, isoform CRA_a OS=Homo sapiens OX=9606 GN=MTHFD1 PE=3 SV=1	A0A024R652_HUMAN (+3)	MTHFD1	102 kDa	1	1	3	2	0	0	4	2
363	Isoleucyl-tRNA synthetase, cytoplasmic variant (Fragment) OS=Homo sapiens OX=9606 PE=2 SV=1	Q59G75_HUMAN (+1)		146 kDa	1	0	3	3	0	1	3	2
364	Epididymis secretory sperm binding protein OS=Homo sapiens OX=9606 GN=RHOA PE=2 SV=1	A0A024R324_HUMAN (+1)	RHOA	22 kDa	1	0	2	0	0	0	4	1
365	Lysine--tRNA ligase OS=Homo sapiens OX=9606 GN=KARS PE=1 SV=3	SYK_HUMAN	KARS	68 kDa	0	0	3	2	0	0	1	2
366	Septin-9 OS=Homo sapiens OX=9606 GN=SEPT9 PE=1 SV=2	SEPT9_HUMAN	2020-09-09	65 kDa	0	0	1	1	0	0	4	2
367	cDNA FLJ56912, highly similar to Fibulin-2 OS=Homo sapiens OX=9606 PE=2 SV=1	B7Z9B8_HUMAN		129 kDa	0	1	2	3	0	0	3	3
368	60S ribosomal protein L36a OS=Homo sapiens OX=9606 GN=RPL36A PE=1 SV=1	J3KQN4_HUMAN (+1)	RPL36A	16 kDa	0	0	1	2	0	0	3	3
369	N-alpha-acetyltransferase 15, NatA auxiliary subunit OS=Homo sapiens OX=9606 GN=NAA15 PE=1 SV=1	A0A0B4J1W3_HUMAN (+2)	NAA15	101 kDa	0	0	3	2	0	0	4	2
370	cDNA FLJ77421, highly similar to Homo sapiens autoantigen p542 mRNA OS=Homo sapiens OX=9606 PE=2 SV=1	A8K4T9_HUMAN		30 kDa	0	0	4	3	0	0	4	4
371	Zinc finger RNA binding protein OS=Homo sapiens OX=9606 GN=ZFR PE=2 SV=1	B2RNR6_HUMAN	ZFR	117 kDa	0	0	6	2	0	0	3	3
372	cDNA FLJ77957, highly similar to Homo sapiens HBS1-like (S. cerevisiae) (HBS1L), mRNA OS=Homo sapiens OX=9606 PE=2 SV=1	A8K9E1_HUMAN		76 kDa	0	0	5	2	0	0	4	2
373	28S ribosomal protein S22, mitochondrial OS=Homo sapiens OX=9606 GN=MRPS22 PE=1 SV=1	G5E9V5_HUMAN	MRPS22	41 kDa	0	0	4	0	0	0	3	1
374	sp|CASB_BOVIN|	sp|CASB_BOVIN|		25 kDa	0	0	0	0	16	0	0	0
375	Chloride intracellular channel protein OS=Homo sapiens OX=9606 GN=CLIC4 PE=2 SV=1	Q6FIC5_HUMAN	CLIC4	29 kDa	2	2	1	1	3	2	2	1
376	Malate dehydrogenase, cytoplasmic OS=Homo sapiens OX=9606 GN=MDH1 PE=1 SV=4	MDHC_HUMAN	MDH1	36 kDa	2	1	3	1	1	1	1	1
377	40S ribosomal protein S15a OS=Homo sapiens OX=9606 GN=RPS15A PE=1 SV=1	I3L3P7_HUMAN (+1)	RPS15A	11 kDa	1	0	3	3	0	1	3	3
378	Vacuolar protein sorting-associated protein 35 OS=Homo sapiens OX=9606 GN=VPS35 PE=1 SV=2	VPS35_HUMAN	VPS35	92 kDa	1	0	2	0	0	1	1	3
379	Dynactin subunit 1 OS=Homo sapiens OX=9606 GN=DCTN1 PE=1 SV=1	E7EX90_HUMAN	DCTN1	139 kDa	0	1	4	2	1	2	2	2
380	Isocitrate dehydrogenase [NADP], mitochondrial OS=Homo sapiens OX=9606 GN=IDH2 PE=1 SV=2	IDHP_HUMAN (+1)	IDH2	51 kDa	0	0	3	2	0	0	4	1
381	40S ribosomal protein S11 OS=Homo sapiens OX=9606 GN=RPS11 PE=1 SV=3	RS11_HUMAN	RPS11	18 kDa	0	0	2	3	0	0	1	0
382	EEF1D protein (Fragment) OS=Homo sapiens OX=9606 GN=EEF1D PE=2 SV=2	Q9BW34_HUMAN	EEF1D	61 kDa	4	2	0	0	3	3	2	1
383	HCG31253, isoform CRA_a OS=Homo sapiens OX=9606 GN=hCG_31253 PE=4 SV=1	A0A024R8A7_HUMAN	hCG_31253	62 kDa	1	1	2	4	0	0	3	3
384	60S ribosomal protein L27 OS=Homo sapiens OX=9606 GN=RPL27 PE=1 SV=2	RL27_HUMAN	RPL27	16 kDa	0	0	3	1	0	1	3	2
385	Iron regulatory protein 1 OS=Homo sapiens OX=9606 GN=IRP1 PE=2 SV=1	Q9HBB2_HUMAN (+1)	IRP1	87 kDa	0	1	2	3	0	0	3	2
386	Prohibitin-2 OS=Homo sapiens OX=9606 GN=PHB2 PE=1 SV=1	F5GY37_HUMAN (+2)	PHB2	30 kDa	1	0	2	1	0	0	3	3
387	Splicing factor 3B subunit 1 OS=Homo sapiens OX=9606 GN=SF3B1 PE=1 SV=3	SF3B1_HUMAN	SF3B1	146 kDa	0	0	6	2	0	0	2	2
388	60S ribosomal protein L17 (Fragment) OS=Homo sapiens OX=9606 GN=RPL17 PE=3 SV=1	A0A087WXM6_HUMAN (+3)	RPL17	20 kDa	0	0	2	3	1	0	2	4
389	Pyruvate carboxylase, mitochondrial OS=Homo sapiens OX=9606 GN=PC PE=1 SV=2	PYC_HUMAN	PC	130 kDa	6	2	1	0	0	4	0	0
390	cDNA FLJ78268, highly similar to Homo sapiens fusion (involved in t(12;16) in malignant liposarcoma), transcript variant 1, mRNA OS=Homo sapiens OX=9606 PE=2 SV=1	A8K4H1_HUMAN (+3)		53 kDa	1	0	4	3	0	0	3	4
391	60S ribosomal protein L36 OS=Homo sapiens OX=9606 GN=RPL36 PE=1 SV=3	RL36_HUMAN	RPL36	12 kDa	0	0	4	1	0	0	4	2
392	cDNA FLJ53470, highly similar to Calcium/calmodulin-dependent protein kinase type II delta chain OS=Homo sapiens OX=9606 PE=2 SV=1	B7Z2B0_HUMAN (+1)		60 kDa	0	0	3	4	0	0	4	3
393	AP-1 complex subunit mu-1 OS=Homo sapiens OX=9606 GN=AP1M1 PE=1 SV=1	E7ENJ6_HUMAN	AP1M1	43 kDa	0	0	3	3	0	0	3	2
394	Phosphatidylinositol 5-phosphate 4-kinase type-2 alpha OS=Homo sapiens OX=9606 GN=PIP4K2A PE=1 SV=2	PI42A_HUMAN	PIP4K2A	46 kDa	0	0	2	4	0	0	1	4
395	Rho guanine nucleotide exchange factor 2 OS=Homo sapiens OX=9606 GN=ARHGEF2 PE=1 SV=4	ARHG2_HUMAN (+2)	ARHGEF2	112 kDa	0	0	3	1	0	0	2	4
396	Dolichyl-diphosphooligosaccharide--protein glycosyltransferase subunit STT3B OS=Homo sapiens OX=9606 GN=STT3B PE=1 SV=1	STT3B_HUMAN	STT3B	94 kDa	0	0	2	0	0	0	3	2
397	Nucleolar RNA helicase 2 OS=Homo sapiens OX=9606 GN=DDX21 PE=1 SV=5	DDX21_HUMAN	DDX21	87 kDa	0	0	5	2	0	0	0	4
398	Tegument protein TRS1 OS=Human cytomegalovirus OX=10359 GN=TRS1 PE=4 SV=1	S5FRY3	TRS1	84 kDa	0	0	8	0	0	0	0	5
399	cDNA FLJ76863, highly similar to Homo sapiens stress-induced-phosphoprotein 1 (Hsp70/Hsp90-organizing protein) (STIP1), mRNA OS=Homo sapiens OX=9606 PE=2 SV=1	A8K690_HUMAN (+1)		63 kDa	2	3	1	1	0	3	1	1
400	Ribosomal protein L19 OS=Homo sapiens OX=9606 GN=RPL19 PE=1 SV=1	J3KTE4_HUMAN (+2)	RPL19	23 kDa	1	0	4	3	0	1	1	2
401	40S ribosomal protein S20 OS=Homo sapiens OX=9606 GN=RPS20 PE=1 SV=1	RS20_HUMAN	RPS20	13 kDa	0	1	2	1	0	0	4	2
402	Phosphatidylinositol binding clathrin assembly protein, isoform CRA_c OS=Homo sapiens OX=9606 GN=PICALM PE=4 SV=1	A0A024R5L7_HUMAN (+3)	PICALM	66 kDa	1	0	3	1	0	2	1	2
403	cDNA, FLJ96792, highly similar to Homo sapiens calmodulin 2 (phosphorylase kinase, delta) (CALM2), mRNA OS=Homo sapiens OX=9606 PE=2 SV=1	B2RDW0_HUMAN (+5)		17 kDa	2	3	0	1	2	3	1	0
404	cDNA FLJ56154, highly similar to Gelsolin OS=Homo sapiens OX=9606 PE=2 SV=1	B7Z6N2_HUMAN		85 kDa	0	0	1	2	0	0	3	1
405	sp|P46063|RECQ1_HUMAN ATP-dependent DNA helicase Q1 OS=Homo sapiens OX=9606 GN=RECQL PE=1 SV=3	sp|P46063|RECQ1_HUMANATP-dependent DNA helicase Q1 OS=Homo sapiens OX=9606 GN=RECQL PE=1 SV=3		?	0	0	3	2	0	0	3	4
406	Ribosomal protein L27a OS=Homo sapiens OX=9606 GN=RPL27A PE=2 SV=1	Q6NZ52_HUMAN (+1)	RPL27A	16 kDa	0	0	3	2	0	0	3	3
407	Keratin, type II cytoskeletal 80 OS=Homo sapiens OX=9606 GN=KRT80 PE=1 SV=2	K2C80_HUMAN	KRT80	51 kDa	3	2	0	3	1	2	0	0
408	CAD protein OS=Homo sapiens OX=9606 GN=CAD PE=1 SV=3	PYR1_HUMAN (+1)	CAD	243 kDa	0	0	3	1	0	0	3	0
409	Caveolae-associated protein 3 OS=Homo sapiens OX=9606 GN=CAVIN3 PE=1 SV=3	CAVN3_HUMAN	CAVIN3	28 kDa	0	0	2	4	0	0	0	2
410	60S ribosomal protein L32 OS=Homo sapiens OX=9606 GN=RPL32 PE=1 SV=1	F8W727_HUMAN (+1)	RPL32	18 kDa	0	0	4	2	0	0	2	3
411	Uncharacterized protein OS=Homo sapiens OX=9606 PE=4 SV=1	E7EVH7_HUMAN		84 kDa	0	0	2	3	0	0	2	3
412	2',3'-cyclic-nucleotide 3'-phosphodiesterase OS=Homo sapiens OX=9606 GN=CNP PE=1 SV=2	CN37_HUMAN	CNP	48 kDa	0	0	4	1	0	0	3	4
413	Heterogeneous nuclear ribonucleoprotein A0 OS=Homo sapiens OX=9606 GN=HNRNPA0 PE=1 SV=1	ROA0_HUMAN	HNRNPA0	31 kDa	0	0	3	2	0	0	3	4
414	Serine/arginine-rich splicing factor 9 OS=Homo sapiens OX=9606 GN=SRSF9 PE=1 SV=1	SRSF9_HUMAN	SRSF9	26 kDa	0	0	3	2	0	0	3	3
415	Kinesin-like protein KIF2A OS=Homo sapiens OX=9606 GN=KIF2A PE=1 SV=3	KIF2A_HUMAN	KIF2A	80 kDa	0	0	4	3	0	0	1	2
416	NOP56 protein (Fragment) OS=Homo sapiens OX=9606 GN=NOP56 PE=2 SV=1	A0PJ92_HUMAN (+1)	NOP56	50 kDa	0	0	4	1	0	0	1	2
417	Microtubule-associated protein 1A OS=Homo sapiens OX=9606 GN=MAP1A PE=1 SV=1	E9PGC8_HUMAN	MAP1A	331 kDa	0	0	6	3	0	0	3	0
418	Interferon-induced protein with tetratricopeptide repeats 2 OS=Homo sapiens OX=9606 GN=IFIT2 PE=1 SV=2	Q8IZ03_HUMAN	IFIT2	56 kDa	1	0	2	0	0	0	0	3
419	Glia-derived nexin OS=Homo sapiens OX=9606 GN=SERPINE2 PE=1 SV=1	GDN_HUMAN	SERPINE2	44 kDa	0	0	5	0	0	0	0	6
420	Tensin-3 OS=Homo sapiens OX=9606 GN=TNS3 PE=1 SV=2	TENS3_HUMAN	TNS3	155 kDa	0	0	3	4	0	0	6	0
421	cDNA, FLJ95058, highly similar to Homo sapiens carnitine palmitoyltransferase 1A (liver) (CPT1A),nuclear gene encoding mitochondrial protein, mRNA OS=Homo sapiens OX=9606 PE=2 SV=1	B2RAQ8_HUMAN (+1)		88 kDa	1	2	5	2	1	0	2	1
422	cDNA FLJ58075, highly similar to Ceruloplasmin OS=Homo sapiens OX=9606 PE=2 SV=1	B7Z5Q2_HUMAN (+1)		109 kDa	2	2	1	1	2	3	0	0
423	Small nuclear ribonucleoprotein Sm D2 OS=Homo sapiens OX=9606 GN=SNRPD2 PE=1 SV=1	SMD2_HUMAN	SNRPD2	14 kDa	0	1	0	0	0	1	1	3
424	Creatine kinase brain isoform 2 (Fragment) OS=Homo sapiens OX=9606 GN=CKB PE=2 SV=1	A0A0S2Z471_HUMAN (+2)	CKB	45 kDa	1	1	1	0	0	3	2	0
425	Adenosylhomocysteinase OS=Homo sapiens OX=9606 GN=AHCY PE=1 SV=4	SAHH_HUMAN	AHCY	48 kDa	0	3	2	2	0	0	3	1
426	Probable ATP-dependent RNA helicase DDX27 OS=Homo sapiens OX=9606 GN=DDX27 PE=1 SV=1	B7Z6D5_HUMAN (+1)	DDX27	87 kDa	0	0	2	0	0	0	0	3
427	Signal recognition particle 14 kDa protein OS=Homo sapiens OX=9606 GN=SRP14 PE=1 SV=2	SRP14_HUMAN	SRP14	15 kDa	0	0	4	1	0	0	2	2
428	sp|Q9UNF1|MAGD2_HUMAN Melanoma-associated antigen D2 OS=Homo sapiens OX=9606 GN=MAGED2 PE=1 SV=2	sp|Q9UNF1|MAGD2_HUMANMelanoma-associated antigen D2 OS=Homo sapiens OX=9606 GN=MAGED2 PE=1 SV=2		?	0	0	2	3	0	0	3	1
429	Translation initiation factor eIF-2B subunit delta OS=Homo sapiens OX=9606 GN=EIF2B4 PE=1 SV=1	A0A087WTA5_HUMAN (+2)	EIF2B4	57 kDa	0	0	4	2	0	0	1	4
430	Biliverdin reductase A OS=Homo sapiens OX=9606 PE=2 SV=1	A0A140VJF4_HUMAN		33 kDa	1	1	2	2	1	1	3	2
431	26S proteasome non-ATPase regulatory subunit 11 OS=Homo sapiens OX=9606 GN=PSMD11 PE=1 SV=3	PSD11_HUMAN	PSMD11	47 kDa	3	0	3	1	1	1	1	1
432	Elongation factor 1-gamma OS=Homo sapiens OX=9606 GN=EEF1G PE=1 SV=3	EF1G_HUMAN	EEF1G	50 kDa	0	2	3	0	1	0	1	0
433	cDNA FLJ59571, highly similar to Eukaryotic translation initiation factor 4gamma 2 OS=Homo sapiens OX=9606 PE=2 SV=1	B4DZF2_HUMAN		110 kDa	1	0	1	1	1	0	4	0
434	sp|P12956|XRCC6_HUMAN X-ray repair cross-complementing protein 6 OS=Homo sapiens OX=9606 GN=XRCC6 PE=1 SV=2	sp|P12956|XRCC6_HUMANX-ray repair cross-complementing protein 6 OS=Homo sapiens OX=9606 GN=XRCC6 PE=1 SV=2		?	2	1	2	1	0	3	1	0
435	Eukaryotic translation initiation factor 4 gamma 1 OS=Homo sapiens OX=9606 GN=EIF4G1 PE=1 SV=1	E7EUU4_HUMAN (+1)	EIF4G1	172 kDa	0	0	5	1	0	0	1	2
436	Ubiquitin-like protein ISG15 OS=Homo sapiens OX=9606 GN=ISG15 PE=1 SV=5	ISG15_HUMAN	ISG15	18 kDa	3	0	2	0	0	2	0	3
437	Methylcrotonoyl-CoA carboxylase subunit alpha, mitochondrial OS=Homo sapiens OX=9606 GN=MCCC1 PE=1 SV=1	E9PHF7_HUMAN	MCCC1	68 kDa	4	0	0	0	3	1	0	0
438	U4/U6.U5 tri-snRNP-associated protein 1 OS=Homo sapiens OX=9606 GN=SART1 PE=1 SV=1	SNUT1_HUMAN	SART1	90 kDa	0	0	3	1	0	0	0	3
439	Metadherin, isoform CRA_a OS=Homo sapiens OX=9606 GN=MTDH PE=4 SV=1	A0A024R9D2_HUMAN	MTDH	64 kDa	0	0	4	3	0	0	0	3
440	Serine/threonine-protein phosphatase PP1-alpha catalytic subunit OS=Homo sapiens OX=9606 GN=PPP1CA PE=1 SV=1	PP1A_HUMAN	PPP1CA	38 kDa	0	1	2	0	0	0	0	3
441	Coatomer subunit beta OS=Homo sapiens OX=9606 GN=COPB1 PE=1 SV=3	COPB_HUMAN	COPB1	107 kDa	1	0	4	0	0	0	1	2
442	60S ribosomal protein L8 OS=Homo sapiens OX=9606 GN=RPL8 PE=1 SV=2	RL8_HUMAN	RPL8	28 kDa	0	0	2	1	0	0	3	0
443	Uveal autoantigen with coiled-coil domains and ankyrin repeats OS=Homo sapiens OX=9606 GN=UACA PE=2 SV=1	B7ZKM6_HUMAN (+3)	UACA	163 kDa	0	0	3	2	0	0	0	0
444	Histone H1.0 OS=Homo sapiens OX=9606 GN=H1F0 PE=1 SV=3	H10_HUMAN	H1F0	21 kDa	0	0	3	0	0	0	1	4
445	Protein FAM98B OS=Homo sapiens OX=9606 GN=FAM98B PE=1 SV=1	FA98B_HUMAN	FAM98B	37 kDa	0	0	4	3	0	0	3	2
446	Peroxidasin homolog OS=Homo sapiens OX=9606 GN=PXDN PE=1 SV=2	PXDN_HUMAN	PXDN	165 kDa	0	0	3	3	0	0	2	2
447	Collagen, type XVIII, alpha 1, isoform CRA_b OS=Homo sapiens OX=9606 GN=COL18A1 PE=4 SV=1	D3DSM5_HUMAN	COL18A1	154 kDa	0	0	4	2	0	0	2	3
448	Fragile X mental retardation autosomal homolog variant p2K OS=Homo sapiens OX=9606 GN=FXR1 PE=2 SV=1	A0A0F7KYT8_HUMAN (+1)	FXR1	76 kDa	0	0	4	1	0	0	0	1
449	Ras-GTPase-activating protein SH3-domain-binding protein OS=Homo sapiens OX=9606 GN=G3BP PE=2 SV=1	Q5U0Q1_HUMAN (+1)	G3BP	52 kDa	0	0	7	0	0	0	1	4
450	Nucleoporin 153kDa, isoform CRA_a OS=Homo sapiens OX=9606 GN=NUP153 PE=4 SV=1	A0A024QZW7_HUMAN (+1)	NUP153	154 kDa	0	0	4	0	0	0	0	3
451	tr|A5HIT1|A5HIT1_HCMV Phosphorylated matrix protein pp65 OS=Human cytomegalovirus OX=10359 GN=UL83 PE=2 SV=1	tr|A5HIT1|A5HIT1_HCMVPhosphorylated matrix protein pp65 OS=Human cytomegalovirus OX=10359 GN=UL83 PE=2 SV=1		?	1	0	5	0	0	0	0	3
452	Matrix metalloproteinase 1 (Interstitial collagenase) OS=Homo sapiens OX=9606 PE=2 SV=1	Q5TZP0_HUMAN		54 kDa	1	0	5	0	0	0	0	3
453	DNA polymerase processivity subunit OS=Human cytomegalovirus (strain AD169) OX=10360 GN=UL44 PE=4 SV=1	B8YE79	UL44	46 kDa	0	1	5	0	0	0	0	4
454	Tegument protein UL25 OS=Human cytomegalovirus OX=10359 GN=UL25 PE=4 SV=1	A0A0G2U6M2	UL25	73 kDa	0	0	3	0	0	0	0	2
455	Haptoglobin OS=Homo sapiens OX=9606 GN=HP PE=1 SV=1	HPT_HUMAN (+2)	HP	45 kDa	3	1	2	2	2	1	0	0
456	sp|P52907|CAZA1_HUMAN F-actin-capping protein subunit alpha-1 OS=Homo sapiens OX=9606 GN=CAPZA1 PE=1 SV=3	sp|P52907|CAZA1_HUMANF-actin-capping protein subunit alpha-1 OS=Homo sapiens OX=9606 GN=CAPZA1 PE=1 SV=3		?	1	1	3	0	0	0	1	2
457	Nucleoside diphosphate kinase OS=Homo sapiens OX=9606 GN=NME1-NME2 PE=1 SV=1	Q32Q12_HUMAN	NME1-NME2	33 kDa	1	3	0	1	1	1	0	0
458	Alanine--tRNA ligase, cytoplasmic OS=Homo sapiens OX=9606 GN=AARS PE=1 SV=2	SYAC_HUMAN	AARS	107 kDa	1	1	0	0	3	0	1	0
459	40S ribosomal protein S24 OS=Homo sapiens OX=9606 GN=RPS24 PE=1 SV=1	A0A087WUS0_HUMAN (+4)	RPS24	15 kDa	0	0	2	1	0	0	2	4
460	Desmocollin 1, isoform CRA_b OS=Homo sapiens OX=9606 GN=DSC1 PE=4 SV=1	Q9HB00_HUMAN	DSC1	94 kDa	1	1	0	1	3	1	0	0
461	Pre-mRNA-processing factor 19 OS=Homo sapiens OX=9606 GN=PRPF19 PE=1 SV=1	PRP19_HUMAN	PRPF19	55 kDa	0	0	3	2	0	0	1	3
462	Eukaryotic translation initiation factor 3 subunit D OS=Homo sapiens OX=9606 GN=EIF3D PE=1 SV=1	EIF3D_HUMAN	EIF3D	64 kDa	0	0	4	2	0	0	1	2
463	Methylcrotonoyl-CoA carboxylase beta chain, mitochondrial OS=Homo sapiens OX=9606 GN=MCCC2 PE=1 SV=1	MCCB_HUMAN	MCCC2	61 kDa	4	1	0	0	0	1	0	0
464	FBL protein (Fragment) OS=Homo sapiens OX=9606 GN=FBL PE=2 SV=2	Q96BS4_HUMAN	FBL	28 kDa	0	0	3	2	0	0	2	3
465	Sodium/potassium-transporting ATPase subunit alpha-1 OS=Homo sapiens OX=9606 GN=ATP1A1 PE=1 SV=1	AT1A1_HUMAN	ATP1A1	113 kDa	0	0	4	1	0	0	2	2
466	Ribonucleases P/MRP protein subunit POP1 OS=Homo sapiens OX=9606 GN=POP1 PE=1 SV=2	POP1_HUMAN (+1)	POP1	115 kDa	0	0	4	2	0	0	0	3
467	sp|CASK_BOVIN|	sp|CASK_BOVIN|		21 kDa	1	0	0	0	6	0	0	1
468	N-acylneuraminate cytidylyltransferase OS=Homo sapiens OX=9606 GN=CMAS PE=1 SV=2	NEUA_HUMAN (+1)	CMAS	48 kDa	0	0	3	3	0	0	0	2
469	Serine/threonine-protein kinase 10 OS=Homo sapiens OX=9606 GN=STK10 PE=1 SV=1	STK10_HUMAN	STK10	112 kDa	0	0	5	0	0	0	3	1
470	Tryptophan--tRNA ligase, cytoplasmic OS=Homo sapiens OX=9606 GN=WARS PE=1 SV=2	SYWC_HUMAN	WARS	53 kDa	3	0	7	0	0	0	0	1
471	Collagen, type I, alpha 1, isoform CRA_a OS=Homo sapiens OX=9606 GN=COL1A1 PE=4 SV=1	D3DTX7_HUMAN	COL1A1	85 kDa	0	1	1	3	0	0	2	0
472	TRIO and F-actin-binding protein OS=Homo sapiens OX=9606 GN=TRIOBP PE=2 SV=1	A0A1S5UZ31_HUMAN	TRIOBP	255 kDa	0	1	2	2	0	0	3	2
473	Scaffold attachment factor B2 OS=Homo sapiens OX=9606 GN=SAFB2 PE=1 SV=1	SAFB2_HUMAN	SAFB2	107 kDa	0	0	3	2	0	0	3	1
474	Emerin OS=Homo sapiens OX=9606 GN=EMD PE=1 SV=1	EMD_HUMAN	EMD	29 kDa	0	0	3	1	0	0	3	1
475	Procollagen galactosyltransferase 1 OS=Homo sapiens OX=9606 GN=COLGALT1 PE=1 SV=1	GT251_HUMAN	COLGALT1	72 kDa	0	0	2	2	0	0	3	2
476	Core histone macro-H2A.1 OS=Homo sapiens OX=9606 GN=H2AFY PE=1 SV=4	H2AY_HUMAN	H2AFY	40 kDa	0	0	4	0	0	0	2	2
477	cDNA, FLJ95462, highly similar to Homo sapiens fatty-acid-Coenzyme A ligase, long-chain 3 (FACL3),mRNA OS=Homo sapiens OX=9606 PE=2 SV=1	B2RBE0_HUMAN (+2)		80 kDa	0	0	3	0	0	0	1	2
478	RNA binding motif single stranded interacting protein 1 isoform 1 (Fragment) OS=Homo sapiens OX=9606 GN=RBMS1 PE=2 SV=1	A0A0S2Z499_HUMAN (+5)	RBMS1	44 kDa	0	0	3	2	0	0	2	0
479	Ras-GTPase activating protein SH3 domain-binding protein 2, isoform CRA_b OS=Homo sapiens OX=9606 GN=G3BP2 PE=4 SV=1	A0A024RDB2_HUMAN (+1)	G3BP2	51 kDa	0	0	2	1	0	0	0	5
480	Slit homolog 3 protein OS=Homo sapiens OX=9606 GN=SLIT3 PE=2 SV=3	SLIT3_HUMAN	SLIT3	168 kDa	0	0	0	5	0	0	1	2
481	cDNA FLJ54723, highly similar to Poly (ADP-ribose) polymerase 9 OS=Homo sapiens OX=9606 PE=2 SV=1	B7Z5L6_HUMAN (+1)		88 kDa	0	0	4	0	0	0	0	3
482	Myb-binding protein 1A OS=Homo sapiens OX=9606 GN=MYBBP1A PE=1 SV=2	MBB1A_HUMAN	MYBBP1A	149 kDa	0	0	2	0	0	0	0	4
483	Protein UL112 OS=Human cytomegalovirus OX=10359 GN=UL112 PE=4 SV=1	A8T7J4 (+1)	UL112	70 kDa	0	0	9	0	0	0	0	0
484	Nascent polypeptide-associated complex subunit alpha, muscle-specific form OS=Homo sapiens OX=9606 GN=NACA PE=1 SV=1	NACAM_HUMAN	NACA	205 kDa	1	2	0	1	0	3	1	1
485	Guanine nucleotide-binding protein G(i) subunit alpha-2 OS=Homo sapiens OX=9606 GN=GNAI2 PE=1 SV=3	GNAI2_HUMAN	GNAI2	40 kDa	0	0	4	0	0	0	2	1
486	Eukaryotic translation initiation factor 3 subunit G (Fragment) OS=Homo sapiens OX=9606 GN=EIF3G PE=1 SV=8	K7EL20_HUMAN	EIF3G	29 kDa	0	0	1	2	0	0	2	3
487	AMP deaminase 2 (Fragment) OS=Homo sapiens OX=9606 GN=AMPD2 PE=1 SV=1	H0Y360_HUMAN	AMPD2	99 kDa	0	0	1	4	0	0	1	1
488	Small nuclear ribonucleoprotein polypeptide A' variant (Fragment) OS=Homo sapiens OX=9606 PE=2 SV=1	Q53G21_HUMAN (+2)		28 kDa	0	0	3	1	0	0	1	1
489	DNA-directed RNA polymerase subunit beta OS=Homo sapiens OX=9606 GN=POLR2B PE=1 SV=1	A0A1W2PPT5_HUMAN (+4)	POLR2B	125 kDa	0	0	3	1	0	0	2	1
490	Valine--tRNA ligase (Fragment) OS=Homo sapiens OX=9606 GN=VARS PE=1 SV=1	A0A140T936_HUMAN (+7)	VARS	132 kDa	0	0	3	1	0	0	2	1
491	Fragile X mental retardation 1 variant (Fragment) OS=Homo sapiens OX=9606 PE=2 SV=1	Q59GC1_HUMAN		59 kDa	0	0	3	1	0	0	1	2
492	Cold shock domain containing E1, RNA-binding, isoform CRA_a OS=Homo sapiens OX=9606 GN=CSDE1 PE=4 SV=1	A0A024R0E2_HUMAN (+2)	CSDE1	89 kDa	0	0	2	3	0	0	2	0
493	Prolow-density lipoprotein receptor-related protein 1 OS=Homo sapiens OX=9606 GN=LRP1 PE=1 SV=2	LRP1_HUMAN	LRP1	505 kDa	0	0	1	4	0	0	1	0
494	Collagen, type IV, alpha 2, isoform CRA_a OS=Homo sapiens OX=9606 GN=COL4A2 PE=4 SV=1	A0A024RDW8_HUMAN	COL4A2	168 kDa	0	0	3	0	0	0	0	2
495	Aconitate hydratase, mitochondrial OS=Homo sapiens OX=9606 PE=2 SV=1	B2RBW5_HUMAN (+1)		85 kDa	0	1	3	1	0	0	1	0
496	Ubiquitin thioesterase OS=Homo sapiens OX=9606 PE=2 SV=1	B4DPD5_HUMAN (+5)		35 kDa	0	0	3	0	1	0	1	2
497	Apoptosis inhibitor 5 OS=Homo sapiens OX=9606 GN=API5 PE=1 SV=3	API5_HUMAN (+1)	API5	59 kDa	0	0	3	0	0	0	1	3
498	Cytosolic acyl coenzyme A thioester hydrolase OS=Homo sapiens OX=9606 GN=ACOT7 PE=1 SV=3	BACH_HUMAN	ACOT7	42 kDa	1	3	0	0	0	1	0	0
499	Erlin-2 (Fragment) OS=Homo sapiens OX=9606 GN=ERLIN2 PE=1 SV=1	E5RHW4_HUMAN (+1)	ERLIN2	38 kDa	0	0	3	1	0	0	2	2
500	Pleckstrin homology-like domain family B member 2 OS=Homo sapiens OX=9606 GN=PHLDB2 PE=1 SV=2	PHLB2_HUMAN	PHLDB2	142 kDa	0	0	4	2	0	0	1	1
501	ATP-dependent DNA/RNA helicase DHX36 OS=Homo sapiens OX=9606 GN=DHX36 PE=1 SV=2	DHX36_HUMAN	DHX36	115 kDa	0	0	1	1	0	0	1	4
502	Sorting nexin OS=Homo sapiens OX=9606 PE=2 SV=1	B2RAU5_HUMAN (+1)		67 kDa	0	0	2	1	0	0	1	3
503	Acyl-CoA dehydrogenase family member 11 OS=Homo sapiens OX=9606 GN=ACAD11 PE=1 SV=3	ACD11_HUMAN	ACAD11	87 kDa	0	0	1	2	0	0	3	0
504	Epididymis secretory sperm binding protein OS=Homo sapiens OX=9606 PE=2 SV=1	A0A384NQ03_HUMAN (+5)		59 kDa	0	0	3	0	0	0	1	2
505	Transcriptional repressor p66-beta OS=Homo sapiens OX=9606 GN=GATAD2B PE=1 SV=1	A0A0U1RRM1_HUMAN (+2)	GATAD2B	63 kDa	0	0	3	3	0	0	1	0
506	Cytoplasmic FMR1 interacting protein 1 isoform A (Fragment) OS=Homo sapiens OX=9606 GN=CYFIP1 PE=2 SV=1	X5D2F4_HUMAN	CYFIP1	145 kDa	0	0	1	0	0	0	3	0
507	Nck-associated protein 1 OS=Homo sapiens OX=9606 GN=NCKAP1 PE=1 SV=1	NCKP1_HUMAN	NCKAP1	129 kDa	0	0	3	0	0	0	0	3
508	Nucleolar transcription factor 1 OS=Homo sapiens OX=9606 GN=UBTF PE=1 SV=1	E9PKP7_HUMAN	UBTF	87 kDa	0	0	0	0	0	0	3	0
509	Protein PML OS=Homo sapiens OX=9606 GN=PML PE=1 SV=3	PML_HUMAN	PML	98 kDa	0	0	4	0	0	0	0	1
510	E3 ubiquitin-protein ligase RNF213 OS=Homo sapiens OX=9606 GN=RNF213 PE=1 SV=1	A0A0A0MTR7_HUMAN	RNF213	591 kDa	0	0	5	0	0	0	0	0
511	cDNA FLJ58187, highly similar to Protein-glutamine gamma-glutamyltransferase 2 OS=Homo sapiens OX=9606 PE=2 SV=1	B4DIT7_HUMAN (+2)		69 kDa	0	0	4	0	0	0	0	2
512	Syntaxin-binding protein 1 OS=Homo sapiens OX=9606 GN=STXBP1 PE=1 SV=2	A0A0D9SG72_HUMAN (+2)	STXBP1	66 kDa	0	0	0	0	1	3	1	0
513	Utrophin OS=Homo sapiens OX=9606 GN=UTRN PE=1 SV=2	UTRO_HUMAN	UTRN	394 kDa	0	0	3	1	0	0	1	1
514	sp|O60565|GREM1_HUMAN Gremlin-1 OS=Homo sapiens OX=9606 GN=GREM1 PE=1 SV=1	sp|O60565|GREM1_HUMANGremlin-1 OS=Homo sapiens OX=9606 GN=GREM1 PE=1 SV=1		?	0	0	3	1	0	0	1	3
515	SNW domain containing 1, isoform CRA_a OS=Homo sapiens OX=9606 GN=SNW1 PE=4 SV=1	A0A024R6E3_HUMAN (+3)	SNW1	53 kDa	0	0	3	1	0	0	1	1
516	Beta/gamma crystallin domain-containing protein 1 OS=Homo sapiens OX=9606 GN=CRYBG1 PE=1 SV=3	CRBG1_HUMAN	CRYBG1	189 kDa	0	0	3	0	0	0	2	2
517	Leucine-rich PPR-motif containing OS=Homo sapiens OX=9606 GN=LRPPRC PE=4 SV=1	E5KNY5_HUMAN	LRPPRC	158 kDa	0	0	4	1	0	0	1	1
518	MYO1E variant protein OS=Homo sapiens OX=9606 GN=MYO1E PE=2 SV=1	Q4KMR3_HUMAN	MYO1E	127 kDa	0	0	3	0	0	0	0	1
519	AP-3 complex subunit delta-1 OS=Homo sapiens OX=9606 GN=AP3D1 PE=1 SV=1	AP3D1_HUMAN	AP3D1	130 kDa	0	0	3	0	0	0	0	1
520	ATP-dependent RNA helicase DHX29 OS=Homo sapiens OX=9606 GN=DHX29 PE=1 SV=1	A0A087WYN9_HUMAN (+1)	DHX29	155 kDa	0	0	3	2	0	0	1	0
521	cDNA FLJ51771, highly similar to SWI/SNF-related matrix-associatedactin-dependent regulator of chromatin subfamily A member5 OS=Homo sapiens OX=9606 PE=2 SV=1	B4DZC0_HUMAN (+1)		117 kDa	0	0	3	0	0	0	0	0
522	cDNA FLJ76290, highly similar to Homo sapiens TIA1 cytotoxic granule-associated RNA bindingprotein-like 1 (TIAL1), transcript variant 1, mRNA OS=Homo sapiens OX=9606 PE=2 SV=1	A8K5C4_HUMAN (+2)		42 kDa	0	0	1	0	0	0	0	3
523	DBIRD complex subunit ZNF326 OS=Homo sapiens OX=9606 GN=ZNF326 PE=1 SV=2	ZN326_HUMAN	ZNF326	66 kDa	0	0	4	0	0	0	1	1
524	Probable 28S rRNA (cytosine(4447)-C(5))-methyltransferase OS=Homo sapiens OX=9606 GN=NOP2 PE=1 SV=2	NOP2_HUMAN	NOP2	89 kDa	0	0	3	1	0	0	2	0
525	Long-chain-fatty-acid--CoA ligase 4 OS=Homo sapiens OX=9606 GN=ACSL4 PE=1 SV=2	ACSL4_HUMAN (+1)	ACSL4	79 kDa	0	0	4	0	0	0	1	2
526	HCG27698, isoform CRA_a OS=Homo sapiens OX=9606 GN=hCG_27698 PE=3 SV=1	A0A024RAS3_HUMAN (+1)	hCG_27698	51 kDa	0	0	3	0	0	0	0	2
527	E3 ubiquitin-protein ligase DTX3L OS=Homo sapiens OX=9606 GN=DTX3L PE=1 SV=1	DTX3L_HUMAN	DTX3L	84 kDa	0	0	3	0	0	0	0	3
528	Stomatin, isoform CRA_a OS=Homo sapiens OX=9606 GN=STOM PE=4 SV=1	A0A024R882_HUMAN (+2)	STOM	32 kDa	0	0	2	0	0	0	3	0
529	Glutamine--fructose-6-phosphate aminotransferase [isomerizing] 1 OS=Homo sapiens OX=9606 GN=GFPT1 PE=1 SV=3	GFPT1_HUMAN	GFPT1	79 kDa	0	0	3	0	0	0	0	1
530	Cytoskeleton-associated protein 5 OS=Homo sapiens OX=9606 GN=CKAP5 PE=1 SV=3	CKAP5_HUMAN	CKAP5	226 kDa	0	1	3	0	0	0	0	0
531	sp|Q9Y5M8|SRPRB_HUMAN Signal recognition particle receptor subunit beta OS=Homo sapiens OX=9606 GN=SRPRB PE=1 SV=3	sp|Q9Y5M8|SRPRB_HUMANSignal recognition particle receptor subunit beta OS=Homo sapiens OX=9606 GN=SRPRB PE=1 SV=3		?	0	0	3	0	0	0	1	1
532	Palladin OS=Homo sapiens OX=9606 GN=PALLD PE=1 SV=3	PALLD_HUMAN	PALLD	151 kDa	0	0	0	1	0	0	3	0
533	Centrosomal protein 170kDa OS=Homo sapiens OX=9606 GN=CEP170 PE=2 SV=1	B2RTS4_HUMAN	CEP170	165 kDa	0	0	3	0	0	0	0	2
534	Collagen alpha-1(XVI) chain OS=Homo sapiens OX=9606 GN=COL16A1 PE=1 SV=2	COGA1_HUMAN	COL16A1	158 kDa	0	0	0	3	0	0	0	2
535	Plakophilin 1 (Ectodermal dysplasia/skin fragility syndrome), isoform CRA_a OS=Homo sapiens OX=9606 GN=PKP1 PE=4 SV=1	A0A024R952_HUMAN	PKP1	80 kDa	0	3	0	1	0	0	0	0
536	Testicular secretory protein Li 53 OS=Homo sapiens OX=9606 PE=2 SV=1	A0A140VK53_HUMAN		300 kDa	0	0	3	0	0	0	0	0
537	Smoothelin OS=Homo sapiens OX=9606 GN=SMTN PE=1 SV=7	SMTN_HUMAN	SMTN	99 kDa	0	0	1	0	0	0	0	4
538	Major capsid protein OS=Human cytomegalovirus OX=10359 GN=UL86 PE=3 SV=1	A0A0G2TFY2 (+1)	UL86	154 kDa	0	0	3	0	0	0	0	0
539	Contactin-associated protein 1 OS=Homo sapiens OX=9606 GN=CNTNAP1 PE=1 SV=1	CNTP1_HUMAN	CNTNAP1	156 kDa	0	0	3	0	0	0	1	0
540	Semenogelin-1 OS=Homo sapiens OX=9606 GN=SEMG1 PE=1 SV=2	SEMG1_HUMAN	SEMG1	52 kDa	0	3	0	0	0	0	0	0
541	sp|Q9BW19|KIFC1_HUMAN Kinesin-like protein KIFC1 OS=Homo sapiens OX=9606 GN=KIFC1 PE=1 SV=2	sp|Q9BW19|KIFC1_HUMANKinesin-like protein KIFC1 OS=Homo sapiens OX=9606 GN=KIFC1 PE=1 SV=2		?	0	0	3	0	1	0	0	0
542	cDNA, FLJ93619, highly similar to Homo sapiens PRP4 pre-mRNA processing factor 4 homolog (yeast) (PRPF4), mRNA OS=Homo sapiens OX=9606 PE=2 SV=1	B2R7V4_HUMAN (+3)		58 kDa	0	0	3	0	0	0	0	0
END OF FILE
